# Supplementary material for: Drosophila TET acts with PRC1 to activate gene expression independently of its catalytic activity
Source: Sci Adv. 2024 May 3;10(18):eadn5861. doi: 10.1126/sciadv.adn5861 (PMC11068012; doi:10.1126/sciadv.adn5861)
Supplement: Supplementary file 2 — Tables S1 to S4 [file sciadv.adn5861_tables_s1_to_s4.zip]

Archive with 4 entries (4 files):
- sciadv.adn5861_table_s1.xlsx
- sciadv.adn5861_table_s2.xlsx
- sciadv.adn5861_table_s3.xlsx
- sciadv.adn5861_table_s4.xlsx
