# Supplementary material for: Drosophila TET acts with PRC1 to activate gene expression independently of its catalytic activity
Source: Sci Adv. 2024 May 3;10(18):eadn5861. doi: 10.1126/sciadv.adn5861 (PMC11068012; doi:10.1126/sciadv.adn5861)
Supplement: Supplementary file 2 — Tables S1 to S4 [file sciadv.adn5861_tables_s1_to_s4.zip › sciadv.adn5861_table_s2.xlsx]

## Sheet: tet cd vs wt
Gene id	SYMBOL	NAME	Base mean	log2(FC)	StdErr	Wald-stat	p-value	adj p-value	FC
FBgn0000003	7SLRNA:CR32864	Signal recognition particle 7SL RNA CR32864	1.94571	0.0384276	0.128895	0.298132	0.765603	0.916497	1.02699
FBgn0000008	a	arc	498.654	-0.116822	0.135272	-0.86361	0.387802	0.690596	0.922217
FBgn0000014	abd-A	abdominal A	1892.55	0.00902791	0.123105	0.0733353	0.941539	0.983627	1.00628
FBgn0000015	Abd-B	Abdominal B	464.835	-0.0904131	0.112599	-0.802965	0.421995	0.71769	0.939254
FBgn0000017	Abl	Abl tyrosine kinase	9136.98	-0.172764	0.102415	-1.68691	0.0916203	0.317826	0.887141
FBgn0000018	abo	abnormal oocyte	262.292	-0.117086	0.110539	-1.05923	0.289495	0.601074	0.922048
FBgn0000022	ac	achaete	23.7399	-0.0747662	0.207554	-0.360225	0.718679	0.894607	0.949496
FBgn0000024	Ace	Acetylcholine esterase	10719	-0.152855	0.106333	-1.4375	0.150575	0.426429	0.899469
FBgn0000028	acj6	abnormal chemosensory jump 6	632.189	-0.648239	0.151436	-4.28063	1.86366e-05	0.000345622	0.638059
FBgn0000032	Acph-1	Acid phosphatase 1	770.668	0.238463	0.0823642	2.89522	0.00378894	0.0328961	1.17973
FBgn0000036	nAChRalpha1	nicotinic Acetylcholine Receptor alpha1	2725.45	-0.0884668	0.207303	-0.426752	0.66956	0.868379	0.940522
FBgn0000037	mAChR-A	muscarinic Acetylcholine Receptor, A-type	1525.96	0.0235144	0.109739	0.214275	0.830332	0.944864	1.01643
FBgn0000038	nAChRbeta1	nicotinic Acetylcholine Receptor beta1	1701.2	0.0919503	0.103084	0.891994	0.372396	0.679832	1.06581
FBgn0000039	nAChRalpha2	nicotinic Acetylcholine Receptor alpha2	1883.15	-0.0356161	0.0825271	-0.431568	0.666055	0.866961	0.975615
FBgn0000042	Act5C	Actin 5C	179482	-0.0536501	0.0872052	-0.615216	0.538412	0.797737	0.963496
FBgn0000043	Act42A	Actin 42A	33643.9	0.0135925	0.07697	0.176594	0.859827	0.956862	1.00947
FBgn0000044	Act57B	Actin 57B	368.924	0.0667856	0.134158	0.497814	0.618615	0.841956	1.04738
FBgn0000045	Act79B	Actin 79B	2.57134	0.103332	0.136142	0.758999	0.447853	0.737688	1.07425
FBgn0000046	Act87E	Actin 87E	121.871	0.071104	0.15419	0.461144	0.644695	0.856048	1.05052
FBgn0000047	Act88F	Actin 88F	4.04307	0.069766	0.146848	0.475091	0.634722	0.849339	1.04955
FBgn0000052	Pfas	Phosphoribosylformylglycinamidine synthase	1196.96	0.287215	0.0711338	4.03768	5.3983e-05	0.000884968	1.22028
FBgn0000053	Gart	GART trifunctional enzyme	1595.45	0.213762	0.0722594	2.95826	0.0030938	0.0279539	1.15971
FBgn0000055	Adh	Alcohol dehydrogenase	146.603	0.169186	0.155595	1.08735	0.276881	0.588727	1.12442
FBgn0000056	Adhr	Adh-related	146.603	0.169186	0.155595	1.08735	0.276881	0.588727	1.12442
FBgn0000057	adp	adipose	671.546	-0.0863043	0.0823813	-1.04762	0.294814	0.606894	0.941933
FBgn0000061	al	aristaless	23.6328	-0.392732	0.192141	-2.04397	0.0409561	0.190685	0.761686
FBgn0000063	Mps1	Monopolar spindle 1	897.047	-0.0144199	0.08319	-0.173337	0.862387	0.957447	0.990055
FBgn0000064	Ald1	Aldolase 1	8326.35	0.346452	0.11523	3.0066	0.00264188	0.0246001	1.27143
FBgn0000071	Ama	Amalgam	7966.67	-0.208727	0.0901944	-2.31419	0.0206574	0.118947	0.865301
FBgn0000075	amd	alpha methyl dopa-resistant	20.2792	-0.168437	0.206952	-0.813892	0.415707	0.713544	0.889806
FBgn0000077	amx	almondex	241.826	-0.0279161	0.116326	-0.239981	0.810345	0.937046	0.980836
FBgn0000078	Amy-d	Amylase distal	5.07726	0.00207889	0.17605	0.0118085	0.990578	0.996817	1.00144
FBgn0000079	Amy-p	Amylase proximal	8.24971	-0.334053	0.199935	-1.6708	0.0947606	0.32486	0.793305
FBgn0000083	AnxB9	Annexin B9	6052.48	-0.142843	0.088589	-1.61242	0.106871	0.348679	0.905733
FBgn0000084	AnxB10	Annexin B10	1517.77	-0.0189286	0.122748	-0.154207	0.877447	0.961718	0.986965
FBgn0000092	dyw	daywake	35.0362	-0.00881795	0.189791	-0.0464614	0.962943	0.989745	0.993907
FBgn0000094	Anp	Andropin	0	NA	NA	NA	NA	NA	#VALUE!
FBgn0000097	aop	anterior open	3016.1	-0.212058	0.0975359	-2.17415	0.0296938	0.153517	0.863305
FBgn0000100	RpLP0	Ribosomal protein LP0	35180.1	0.113563	0.0862205	1.31712	0.187798	0.480977	1.0819
FBgn0000108	Appl	beta amyloid protein precursor-like	32702.7	-0.233984	0.124821	-1.87456	0.0608537	0.246155	0.850284
FBgn0000109	Aprt	Adenine phosphoribosyltransferase	315.932	0.206758	0.104342	1.98155	0.0475298	0.209064	1.15409
FBgn0000114	bru1	bruno 1	1387.72	0.410236	0.0921422	4.45221	8.49915e-06	0.000170874	1.3289
FBgn0000115	Arl1	ADP ribosylation factor-like 1	1687.04	-0.0167074	0.0913399	-0.182915	0.854865	0.955582	0.988486
FBgn0000116	Argk1	Arginine kinase 1	36858.9	0.0488361	0.0783089	0.623633	0.532868	0.795362	1.03443
FBgn0000117	arm	armadillo	27803.8	-0.137039	0.0784585	-1.74665	0.0806983	0.29502	0.909383
FBgn0000119	arr	arrow	3081.6	-0.0535946	0.0809569	-0.662014	0.507962	0.778064	0.963533
FBgn0000120	Arr1	Arrestin 1	5.0271	0.421401	0.173795	2.4247	0.0153209	0.0954701	1.33923
FBgn0000121	Arr2	Arrestin 2	17.0574	0.469848	0.206887	2.27104	0.0231449	0.128763	1.38496
FBgn0000137	ase	asense	1738.19	-0.0215575	0.101435	-0.212525	0.831698	0.945185	0.985169
FBgn0000139	ash2	absent, small, or homeotic discs 2	1224.73	0.118952	0.0677853	1.75483	0.0792877	0.29227	1.08595
FBgn0000140	asp	abnormal spindle	2823.42	0.173498	0.0881349	1.96855	0.0490044	0.213148	1.12779
FBgn0000146	aub	aubergine	146.793	-0.017915	0.170035	-0.10536	0.91609	0.975626	0.987659
FBgn0000147	aurA	aurora A	648.345	0.15001	0.0846955	1.77116	0.0765338	0.285026	1.10958
FBgn0000150	awd	abnormal wing discs	20012.5	0.24572	0.109196	2.25027	0.024432	0.134187	1.18568
FBgn0000152	Axs	Abnormal X segregation	651.329	0.153769	0.0875494	1.75637	0.079025	0.291567	1.11247
FBgn0000153	b	black	46.6877	0.154139	0.207419	0.743125	0.457406	0.744662	1.11276
FBgn0000157	Dll	Distal-less	827.046	-0.651363	0.129429	-5.03258	4.83914e-07	1.26608e-05	0.636678
FBgn0000158	bam	bag of marbles	39.0819	-0.523729	0.19303	-2.7132	0.00666366	0.0511407	0.695572
FBgn0000163	baz	bazooka	1590.38	-0.109043	0.101562	-1.07366	0.282974	0.595249	0.927203
FBgn0000166	bcd	bicoid	1.26669	-0.0767631	0.108216	-0.709348	0.478109	NA	0.948183
FBgn0000173	ben	bendless	8694.5	-0.117356	0.0592626	-1.98027	0.0476735	0.209292	0.921876
FBgn0000179	bi	bifid	3408.01	-0.084648	0.111363	-0.760109	0.447189	0.736985	0.943015
FBgn0000180	bib	big brain	1383.12	-0.273509	0.0883436	-3.09597	0.00196173	0.0195556	0.827305
FBgn0000181	bic	bicaudal	20644.2	0.118643	0.0919998	1.2896	0.19719	0.493641	1.08571
FBgn0000182	BicC	Bicaudal C	5.50199	-0.171301	0.174257	-0.983034	0.325591	0.637441	0.888042
FBgn0000183	BicD	Bicaudal D	2234.42	-0.112393	0.0688644	-1.6321	0.102659	0.340935	0.925052
FBgn0000206	boss	bride of sevenless	15.0031	0.0526402	0.197707	0.266253	0.790044	0.928438	1.03716
FBgn0000212	brm	brahma	9949.19	-0.0503864	0.0649578	-0.77568	0.437938	0.730492	0.965678
FBgn0000216	Brd	Bearded	354.367	0.148444	0.114364	1.298	0.194288	0.489451	1.10837
FBgn0000221	brn	brainiac	176.157	0.085144	0.122649	0.69421	0.487551	0.764044	1.06079
FBgn0000227	Elba1	Early boundary activity 1	0	NA	NA	NA	NA	NA	#VALUE!
FBgn0000228	Nin	Blastoderm-specific gene 25D	1517.67	-0.0286941	0.0927787	-0.309275	0.757112	0.912802	0.980307
FBgn0000229	bsk	basket	4624.1	-0.108913	0.078161	-1.39344	0.163487	0.447207	0.927287
FBgn0000233	btd	buttonhead	278.974	0.289374	0.139424	2.0755	0.0379406	0.181036	1.22211
FBgn0000239	bur	burgundy	4023.83	-0.0124011	0.0561394	-0.220898	0.825172	0.943207	0.991441
FBgn0000241	bw	brown	273.472	0.0410637	0.114533	0.35853	0.719946	0.894958	1.02887
FBgn0000244	by	blistery	678.747	-0.972947	0.105811	-9.19512	3.74567e-20	3.52797e-18	0.509464
FBgn0000246	c(3)G	crossover suppressor on 3 of Gowen	237.646	-0.0675453	0.125635	-0.537632	0.590831	0.826971	0.95426
FBgn0000247	ca	claret	2676.39	-0.0529164	0.0860579	-0.614893	0.538625	0.797796	0.963986
FBgn0000250	cact	cactus	2201.47	-0.0478736	0.0564996	-0.847327	0.396813	0.696507	0.967361
FBgn0000251	cad	caudal	7.89671	0.0323666	0.192083	0.168503	0.866187	0.95875	1.02269
FBgn0000253	Cam	Calmodulin	34777.3	0.0177275	0.0777618	0.227972	0.819668	0.941219	1.01236
FBgn0000256	capu	cappuccino	1024.81	0.0274838	0.094652	0.290367	0.771536	0.919442	1.01923
FBgn0000257	car	carnation	1013.8	0.0776606	0.0684983	1.13376	0.256896	0.566916	1.05531
FBgn0000259	CkIIbeta	Casein kinase II beta subunit	7014.37	0.0502572	0.110297	0.455652	0.64864	0.858162	1.03545
FBgn0000261	Cat	Catalase	2720.86	-0.0400717	0.0818387	-0.489642	0.624387	0.84504	0.972607
FBgn0000273	Pka-C1	Protein kinase, cAMP-dependent, catalytic subunit 1	13565.3	-0.153409	0.103308	-1.48496	0.137554	0.40412	0.899124
FBgn0000274	Pka-C2	Protein kinase, cAMP-dependent, catalytic subunit 2	2.47633	-0.104789	0.151129	-0.693376	0.488074	0.764633	0.929941
FBgn0000276	CecA1	Cecropin A1	5.58483	0.0935291	0.186733	0.50087	0.616463	0.840847	1.06698
FBgn0000277	CecA2	Cecropin A2	1.40243	0.130563	0.111021	1.17602	0.239587	NA	1.09472
FBgn0000278	CecB	Cecropin B	2.83935	-0.0952352	0.147913	-0.643859	0.519667	0.786385	0.93612
FBgn0000279	CecC	Cecropin C	14.9672	0.259332	0.207794	1.24803	0.212022	0.512208	1.19692
FBgn0000280	Cec-Psi1	Cecropin pseudogene 1	0	NA	NA	NA	NA	NA	#VALUE!
FBgn0000281	Cec2	Cecropin 2	0	NA	NA	NA	NA	NA	#VALUE!
FBgn0000283	Cp190	Centrosomal protein 190kD	8996.46	-0.163516	0.0613064	-2.66719	0.00764884	0.0568786	0.892847
FBgn0000286	Cf2	Chorion factor 2	1617.24	-0.0678173	0.112688	-0.601816	0.547297	0.801728	0.95408
FBgn0000287	salr	spalt-related	2055.58	0.0241037	0.065189	0.369751	0.711568	0.890622	1.01685
FBgn0000289	cg	combgap	9407.57	-0.167849	0.0752109	-2.23171	0.0256344	0.138501	0.890169
FBgn0000299	Col4a1	Collagen type IV alpha 1	967.715	0.0782819	0.164731	0.475211	0.634637	0.849339	1.05576
FBgn0000303	ChAT	Choline acetyltransferase	1833.07	-0.0342548	0.116979	-0.292828	0.769653	0.918466	0.976536
FBgn0000307	chif	chiffon	5923.08	-0.0558697	0.0869312	-0.642689	0.520426	0.786841	0.962014
FBgn0000308	chic	chickadee	46259.8	0.164465	0.0640443	2.56799	0.0102289	0.0710627	1.12075
FBgn0000316	cin	cinnamon	2107.78	-0.136974	0.069645	-1.96675	0.0492117	0.213428	0.909424
FBgn0000317	ck	crinkled	925.772	-0.142153	0.10035	-1.41658	0.156607	0.436536	0.906166
FBgn0000318	cl	clot	2494.59	0.00310557	0.0898828	0.0345514	0.972437	0.991535	1.00215
FBgn0000319	Chc	Clathrin heavy chain	20775.8	-0.0874289	0.0612405	-1.42763	0.153398	0.431017	0.941199
FBgn0000320	eya	eyes absent	1462.93	0.0176896	0.129544	0.136553	0.891384	0.966822	1.01234
FBgn0000326	clt	cricklet	574.956	0.122621	0.0788107	1.55589	0.119734	0.372852	1.08871
FBgn0000330	cm	carmine	820.346	0.0656715	0.0808902	0.81186	0.416872	0.713828	1.04657
FBgn0000337	cn	cinnabar	37.076	-0.547604	0.206791	-2.6481	0.00809448	0.0595909	0.684155
FBgn0000339	cni	cornichon	1158.45	-0.131075	0.0928758	-1.41129	0.158158	0.438531	0.913151
FBgn0000346	comt	comatose	2669.2	0.034545	0.0826963	0.417734	0.676142	0.872286	1.02423
FBgn0000351	cort	cortex	138.811	0.0863133	0.153048	0.563963	0.572779	0.818008	1.06165
FBgn0000352	cos	costa	2996.93	0.076983	0.0674547	1.14125	0.253764	0.563452	1.05481
FBgn0000355	Cp15	Chorion protein 15	8.35823	0.178174	0.179154	0.994529	0.319965	0.632913	1.13145
FBgn0000356	Cp16	Chorion protein 16	0	NA	NA	NA	NA	NA	#VALUE!
FBgn0000357	Cp18	Chorion protein 18	16.079	0.508911	0.207165	2.45655	0.0140277	0.0894195	1.42298
FBgn0000358	Cp19	Chorion protein 19	0	NA	NA	NA	NA	NA	#VALUE!
FBgn0000359	Cp36	Chorion protein 36	0	NA	NA	NA	NA	NA	#VALUE!
FBgn0000360	Cp38	Chorion protein 38	0.767267	-0.0246638	0.0695427	-0.354657	0.722846	NA	0.98305
FBgn0000370	crc	cryptocephal	12201.5	0.175939	0.0829757	2.12037	0.0339749	0.167908	1.1297
FBgn0000376	crm	cramped	1208.37	0.0877777	0.0788752	1.11287	0.265765	0.577403	1.06273
FBgn0000377	crn	crooked neck	1832.6	-0.0185307	0.093052	-0.199143	0.842151	0.949213	0.987238
FBgn0000382	csw	corkscrew	4963.67	-0.0975708	0.158851	-0.614228	0.539064	0.797796	0.934605
FBgn0000384	cta	concertina	2267.96	-0.315069	0.107741	-2.92432	0.00345209	0.0305344	0.803813
FBgn0000392	cup	cup	546.818	0.103632	0.114657	0.903843	0.366079	0.674879	1.07447
FBgn0000394	cv	crossveinless	574.967	0.103855	0.0868876	1.19528	0.231976	0.535842	1.07464
FBgn0000395	cv-2	crossveinless 2	657.236	-0.200017	0.100286	-1.99447	0.046101	0.204994	0.87054
FBgn0000404	CycA	Cyclin A	5997.54	0.0514305	0.0848239	0.60632	0.544302	0.800738	1.03629
FBgn0000405	CycB	Cyclin B	4404.61	0.153864	0.0756368	2.03424	0.0419271	0.193293	1.11255
FBgn0000406	Cyt-b5-r	Cytochrome b5-related	1.04742	0.0204663	0.0643765	0.317915	0.750549	NA	1.01429
FBgn0000411	D	Dichaete	2433.53	0.282726	0.0906359	3.11936	0.00181244	0.0183181	1.21649
FBgn0000412	D1	D1 chromosomal protein	19632.2	-0.189614	0.06678	-2.83938	0.00452007	0.0379247	0.87684
FBgn0000414	Dab	Disabled	6984.73	-0.235252	0.0956291	-2.46004	0.013892	0.0888094	0.849537
FBgn0000416	Sap-r	Saposin-related	17101.3	-0.19667	0.0690486	-2.84828	0.00439562	0.0371263	0.872562
FBgn0000422	Ddc	Dopa decarboxylase	805.229	0.664411	0.0943575	7.04143	1.90281e-12	9.75961e-11	1.58492
FBgn0000426	SmF	Small ribonucleoprotein particle protein SmF	1941.1	0.138537	0.100738	1.37522	0.169062	0.454881	1.10079
FBgn0000427	dec	defective chorion	2.32812	-0.128135	0.13144	-0.974861	0.329629	0.640637	0.915013
FBgn0000439	Dfd	Deformed	82.6756	0.0677576	0.175512	0.386057	0.699455	0.883675	1.04809
FBgn0000442	Pkg21D	Protein kinase, cGMP-dependent at 21D	51.7804	0.316005	0.200008	1.57996	0.114115	0.362079	1.24488
FBgn0000447	Dhod	Dihydroorotate dehydrogenase	1375.12	0.16458	0.0938727	1.75322	0.0795642	0.292734	1.12084
FBgn0000448	Hr3	Hormone receptor 3	564.724	-0.0670417	0.207277	-0.32344	0.746362	0.907467	0.954593
FBgn0000449	dib	disembodied	621.466	0.207655	0.134532	1.54354	0.1227	0.378351	1.15481
FBgn0000451	ect	ectodermal	90.7097	-0.308991	0.157169	-1.96598	0.0493006	0.213428	0.807206
FBgn0000454	Dip-B	Dipeptidase B	2662.28	0.128014	0.0772354	1.65746	0.0974271	0.329801	1.09279
FBgn0000455	Dip-C	Dipeptidase C	1486.7	0.00958043	0.125389	0.0764056	0.939096	0.982976	1.00666
FBgn0000459	disco	disconnected	494.631	-0.120829	0.094946	-1.27261	0.203157	0.500675	0.919659
FBgn0000463	Delta	Delta	1671.4	0.0607909	0.105012	0.578893	0.562661	0.811764	1.04304
FBgn0000464	Lar	Leukocyte-antigen-related-like	8144.84	-0.127007	0.146529	-0.86677	0.386068	0.689959	0.915729
FBgn0000473	Cyp6a2	Cytochrome P450 6a2	1.02517	-0.0201982	0.0758931	-0.26614	0.790131	NA	0.986097
FBgn0000477	DNaseII	Deoxyribonuclease II	876.374	-0.233331	0.111305	-2.09633	0.036053	0.174657	0.850668
FBgn0000479	dnc	dunce	4287.2	-0.231857	0.157683	-1.4704	0.141454	0.409575	0.851538
FBgn0000482	dor	deep orange	1576.94	-0.0289865	0.0825215	-0.35126	0.725393	0.897344	0.980109
FBgn0000489	Pka-C3	Protein kinase, cAMP-dependent, catalytic subunit 3	130.993	0.0845084	0.155029	0.545115	0.585674	0.825126	1.06033
FBgn0000490	dpp	decapentaplegic	279.708	0.0744403	0.125184	0.594647	0.55208	0.804941	1.05295
FBgn0000492	Dr	Drop	562.013	0.106443	0.0864964	1.23061	0.21847	0.519437	1.07657
FBgn0000499	dsh	dishevelled	3004.18	-0.153129	0.0733029	-2.08898	0.0367093	0.176954	0.899298
FBgn0000500	Dsk	Drosulfakinin	268.875	-0.128599	0.134724	-0.954532	0.339814	0.650052	0.91472
FBgn0000504	dsx	doublesex	413.695	-0.0945312	0.103976	-0.909165	0.363263	0.672662	0.936577
FBgn0000520	dwg	deformed wings	546.557	-0.0208441	0.0858529	-0.242789	0.808169	0.935968	0.985656
FBgn0000524	dx	deltex	1162.39	-0.0277789	0.0838134	-0.331437	0.740314	0.905201	0.980929
FBgn0000527	e	ebony	416.92	0.0412628	0.152215	0.271083	0.786327	0.926042	1.02901
FBgn0000529	bsh	brain-specific homeobox	313.775	-0.102526	0.127119	-0.806535	0.419934	0.716145	0.931401
FBgn0000533	ea	easter	17.7807	-0.691149	0.207642	-3.32856	0.000872975	0.0100273	0.619361
FBgn0000535	eag	ether a go-go	683.451	0.0244838	0.20473	0.11959	0.904808	0.971365	1.01712
FBgn0000536	eas	easily shocked	1995.09	-0.0209783	0.084305	-0.248838	0.803486	0.934304	0.985564
FBgn0000541	E(bx)	Enhancer of bithorax	16398	-0.183031	0.11802	-1.55085	0.120938	0.375447	0.88085
FBgn0000542	ec	echinus	1168.03	0.310486	0.136644	2.27222	0.0230734	0.128506	1.24012
FBgn0000543	ecd	ecdysoneless	1907.84	0.167025	0.0749316	2.22903	0.0258119	0.139189	1.12274
FBgn0000546	EcR	Ecdysone receptor	5144.37	-0.050538	0.105116	-0.480783	0.630671	0.847493	0.965576
FBgn0000547	ed	echinoid	7358.24	0.00109053	0.0898148	0.012142	0.990312	0.996817	1.00076
FBgn0000551	Edg78E	Ecdysone-dependent gene 78E	10.6445	0.43028	0.202809	2.12161	0.0338709	0.167834	1.3475
FBgn0000552	Edg84A	Ecdysone-dependent gene 84A	3.10689	0.163514	0.161078	1.01512	0.310048	0.623103	1.12001
FBgn0000557	eEF1alpha2	eukaryotic translation elongation factor 1 alpha 2	52091.7	-0.0246005	0.0764657	-0.321719	0.747665	0.907881	0.983093
FBgn0000559	eEF2	eukaryotic translation elongation factor 2	84149.8	0.0555295	0.0752422	0.73801	0.460508	0.74604	1.03924
FBgn0000560	eg	eagle	21.8652	0.111595	0.204233	0.54641	0.584784	0.824919	1.08042
FBgn0000562	egl	egalitarian	965.042	-0.12701	0.0699992	-1.81444	0.0696098	0.267509	0.915728
FBgn0000564	Eh	Eclosion hormone	266.999	0.163624	0.127554	1.28278	0.199568	0.496783	1.1201
FBgn0000565	MsrA	Methionine sulfoxide reductase A	811.543	0.111852	0.117956	0.948252	0.343001	0.652299	1.08061
FBgn0000566	Cth	Ecdysone-induced protein 55E	1670.51	0.07572	0.0831492	0.910652	0.362479	0.672472	1.05389
FBgn0000567	Eip74EF	Ecdysone-induced protein 74EF	7038.64	-0.125834	0.0890103	-1.4137	0.15745	0.437899	0.916474
FBgn0000568	Eip75B	Ecdysone-induced protein 75B	14703.1	-0.175036	0.137886	-1.26943	0.204288	0.501871	0.885745
FBgn0000575	emc	extra macrochaetae	10148.2	-0.28661	0.0520503	-5.5064	3.66239e-08	1.14984e-06	0.819826
FBgn0000576	ems	empty spiracles	135.521	-0.030224	0.182503	-0.165608	0.868465	0.959554	0.979268
FBgn0000577	en	engrailed	164.632	-0.263309	0.138997	-1.89435	0.0581786	0.23946	0.833175
FBgn0000578	ena	enabled	7888.83	-0.270377	0.0845344	-3.19843	0.0013818	0.0147085	0.829103
FBgn0000579	Eno	Enolase	14818.7	0.173461	0.0920076	1.88529	0.059391	0.24232	1.12776
FBgn0000581	E(Pc)	Enhancer of Polycomb	7805.5	-0.160825	0.101355	-1.58675	0.112569	0.358813	0.894514
FBgn0000588	esc	extra sexcombs	454.023	0.112593	0.0962204	1.17016	0.241938	0.548339	1.08117
FBgn0000591	E(spl)m8-HLH	Enhancer of split m8, helix-loop-helix	455.914	0.333371	0.124274	2.68256	0.00730615	0.0550121	1.25995
FBgn0000592	Est-6	Esterase 6	21.8847	-0.0417098	0.204595	-0.203865	0.838459	0.947672	0.971503
FBgn0000594	Est-P	Esterase P	235.776	0.0791662	0.130694	0.605735	0.544691	0.801007	1.05641
FBgn0000606	eve	even skipped	27.6455	0.494752	0.20007	2.4729	0.0134023	0.0863535	1.40908
FBgn0000611	exd	extradenticle	10889.2	-0.155758	0.0508477	-3.06322	0.00218966	0.0212154	0.897661
FBgn0000615	exu	exuperantia	61.4716	-0.284724	0.170766	-1.66733	0.0954486	0.32623	0.820899
FBgn0000617	Taf9	TBP-associated factor 9	1035.97	0.0994313	0.0812702	1.22347	0.221154	0.522413	1.07135
FBgn0000618	e(y)2	enhancer of yellow 2	581.926	-0.0253903	0.124198	-0.204434	0.838014	0.94759	0.982555
FBgn0000625	eyg	eyegone	40.5286	-0.464373	0.20687	-2.24476	0.0247837	0.135515	0.724786
FBgn0000629	E(z)	Enhancer of zeste	1588.14	0.00240171	0.0635042	0.0378197	0.969831	0.991009	1.00167
FBgn0000633	tei	teiresias	4313.92	0.0862553	0.101548	0.849402	0.395658	0.696051	1.06161
FBgn0000635	Fas2	Fasciclin 2	10633.6	-0.292738	0.0816606	-3.58481	0.000337324	0.00436863	0.816351
FBgn0000636	Fas3	Fasciclin 3	4465.02	-0.245046	0.0689979	-3.5515	0.000383044	0.00487541	0.843789
FBgn0000639	Fbp1	Fat body protein 1	2503.86	0.147208	0.0974196	1.51107	NA	NA	1.10742
FBgn0000640	Fbp2	Fat body protein 2	217.624	0.225324	0.115017	1.95904	NA	NA	1.16904
FBgn0000644	Fcp3C	Follicle cell protein 3C	55.9477	-0.130405	0.167098	-0.780411	0.435149	0.728081	0.913575
FBgn0000658	fj	four-jointed	536.343	-0.111045	0.157459	-0.705229	0.480667	0.758097	0.925917
FBgn0000659	fkh	fork head	1624.03	-0.447181	0.085696	-5.21823	1.80646e-07	5.0767e-06	0.733475
FBgn0000662	fl(2)d	female lethal d	3624.11	-0.0889976	0.0700967	-1.26964	0.204212	0.501871	0.940176
FBgn0000667	Actn	alpha actinin	7453.06	0.0154002	0.0507792	0.303278	0.761678	0.914708	1.01073
FBgn0000709	fliI	flightless I	1836.97	-0.105847	0.0674782	-1.56862	0.116737	0.367174	0.929259
FBgn0000711	flw	flapwing	1805.67	-0.126363	0.0595479	-2.12203	0.033835	0.167729	0.916138
FBgn0000715	FMRFa	FMRFamide	922.885	0.0214075	0.0961755	0.222588	0.823856	0.942885	1.01495
FBgn0000719	fog	folded gastrulation	1873.92	-0.128111	0.0888717	-1.44153	0.149436	0.424434	0.915029
FBgn0000721	for	foraging	1337.25	0.168498	0.0800099	2.10596	0.0352075	0.171916	1.12389
FBgn0000723	FER	FER tyrosine kinase	2632.05	-0.144918	0.0891884	-1.62485	0.104194	0.344054	0.904431
FBgn0000808	gd	gastrulation-defective	111.821	-0.11154	0.168032	-0.663802	0.506817	0.77723	0.9256
FBgn0000810	fs(1)K10	female sterile (1) K10	961.03	-0.00273004	0.102043	-0.0267539	0.978656	0.992894	0.998109
FBgn0000826	png	pan gu	21.8019	0.249919	0.207794	1.20272	0.229084	0.533124	1.18914
FBgn0000927	fs(1)Ya	female sterile (1) Young arrest	1.48697	-0.0643401	0.11509	-0.559039	0.576135	NA	0.956383
FBgn0000928	fs(1)Yb	female sterile (1) Yb	16.3817	0.20426	0.207604	0.983893	0.325168	0.637095	1.1521
FBgn0000964	tj	traffic jam	319.109	-0.106703	0.100666	-1.05997	0.289159	0.601068	0.928708
FBgn0000996	dup	double parked	1896.55	0.198036	0.0936993	2.11353	0.0345556	0.169455	1.14714
FBgn0001075	ft	fat	1728.96	-0.105689	0.147108	-0.718444	0.472484	0.754193	0.929361
FBgn0001077	ftz	fushi tarazu	2.40297	-0.0685231	0.136752	-0.501077	0.616317	0.840782	0.953614
FBgn0001078	ftz-f1	ftz transcription factor 1	754.683	-0.0675818	0.104677	-0.645622	0.518524	0.785647	0.954236
FBgn0001079	fu	fused	705.738	0.0383832	0.080932	0.474265	0.635311	0.849387	1.02696
FBgn0001083	fw	furrowed	259.263	0.200926	0.172178	1.16696	0.243225	0.549611	1.14944
FBgn0001084	fy	fuzzy	270.994	-0.0432298	0.120895	-0.357581	0.720657	0.894958	0.97048
FBgn0001085	fz	frizzled	1949.55	-0.157826	0.0704532	-2.24016	0.0250805	0.136763	0.896375
FBgn0001086	fzy	fizzy	2110.66	0.163586	0.0916397	1.7851	0.0742449	0.279177	1.12007
FBgn0001087	g	garnet	2456.03	-0.34847	0.0763936	-4.56151	5.07882e-06	0.000106518	0.785417
FBgn0001089	Gal	beta galactosidase	807.493	-0.175384	0.137649	-1.27414	0.202614	0.500225	0.885532
FBgn0001090	bnb	bangles and beads	8367.86	0.378794	0.101053	3.74847	0.000177918	0.00251118	1.30025
FBgn0001091	Gapdh1	Glyceraldehyde 3 phosphate dehydrogenase 1	7812.93	0.237224	0.111534	2.12692	0.0334271	0.166628	1.17872
FBgn0001092	Gapdh2	Glyceraldehyde 3 phosphate dehydrogenase 2	13447.3	0.240925	0.110787	2.17466	0.0296559	0.153423	1.18175
FBgn0001098	Gdh	Glutamate dehydrogenase	5129.52	0.190155	0.0904104	2.10324	0.035445	0.17268	1.14089
FBgn0001099	gdl	gonadal	254.801	-0.0962909	0.131945	-0.729779	0.465525	0.749185	0.935435
FBgn0001104	Galphai	G protein alpha i subunit	4422.12	-0.0393399	0.0697498	-0.564015	0.572744	0.818008	0.9731
FBgn0001105	Gbeta13F	G protein beta-subunit 13F	28450.4	-0.252083	0.0797219	-3.16204	0.0015667	0.0163082	0.839683
FBgn0001108	DCTN1-p150	Dynactin 1, p150 subunit	2598.72	0.00778839	0.0611951	0.127272	0.898726	0.969466	1.00541
FBgn0001112	Gld	Glucose dehydrogenase	55.5552	0.180717	0.182701	0.989144	0.322593	0.635091	1.13345
FBgn0001114	Glt	Glutactin	377.935	-0.281194	0.203238	-1.38357	0.166491	0.451087	0.82291
FBgn0001120	gnu	giant nuclei	3.03129	0.329022	0.136804	2.40506	0.0161699	0.0996842	1.25616
FBgn0001122	Galphao	G protein alpha o subunit	17520	-0.211446	0.0867587	-2.43717	0.0148027	0.0932416	0.863671
FBgn0001123	Galphas	G protein alpha s subunit	4021.78	-0.0852293	0.0490857	-1.73634	0.0825044	0.29923	0.942635
FBgn0001124	Got1	Glutamate oxaloacetate transaminase 1	2395.66	0.0458445	0.0690314	0.664111	0.506619	0.777101	1.03229
FBgn0001125	Got2	Glutamate oxaloacetate transaminase 2	1579.25	0.0956105	0.0867496	1.10214	0.270399	0.582368	1.06852
FBgn0001128	Gpdh1	Glycerol-3-phosphate dehydrogenase 1	1011.32	0.211075	0.0736745	2.86497	0.00417052	0.0356121	1.15755
FBgn0001133	grau	grauzone	758.961	0.119642	0.0806622	1.48324	0.138009	0.40457	1.08647
FBgn0001134	Grd	Glycine receptor	51.3563	0.27153	0.188829	1.43797	0.150443	0.426259	1.20709
FBgn0001137	grk	gurken	1364.83	-0.246275	0.111887	-2.20111	0.0277283	0.145829	0.84307
FBgn0001138	grn	grain	996.674	0.0630008	0.0819295	0.768963	0.441915	0.732922	1.04464
FBgn0001139	gro	groucho	9209.64	-0.0858299	0.0736394	-1.16554	0.243799	0.550268	0.942242
FBgn0001142	Gs1	Glutamine synthetase 1	2445.96	-0.0805697	0.0928085	-0.868128	0.385324	0.689422	0.945684
FBgn0001145	Gs2	Glutamine synthetase 2	4723.57	0.19763	0.147362	1.34112	0.17988	0.471023	1.14681
FBgn0001147	gsb-n	gooseberry-neuro	85.826	-0.0214691	0.16819	-0.127648	0.898428	0.969346	0.985229
FBgn0001148	gsb	gooseberry	32.4303	0.0571783	0.198654	0.287828	0.773478	0.920204	1.04043
FBgn0001149	GstD1	Glutathione S transferase D1	3141.81	-0.00929933	0.119245	-0.0779848	0.93784	0.982671	0.993575
FBgn0001150	gt	giant	23.6198	-1.46232	0.20322	-7.19574	6.21251e-13	3.32926e-11	0.362909
FBgn0001168	hry	hairy	325.71	-0.0117262	0.137845	-0.0850681	0.932207	0.9811	0.991905
FBgn0001169	H	Hairless	2991.31	-0.116864	0.0951647	-1.22802	0.219439	0.520548	0.92219
FBgn0001170	H2.0	Homeodomain protein 2.0	2.37584	0.0179751	0.11616	0.154744	0.877023	0.961718	1.01254
FBgn0001174	halo	halo	3.56192	0.129468	0.144748	0.894432	0.371091	0.679204	1.09389
FBgn0001179	hay	haywire	1393.29	0.0501975	0.0766937	0.654519	0.512777	0.782202	1.03541
FBgn0001180	hb	hunchback	96.6308	0.168595	0.163524	1.03101	0.302537	0.614846	1.12396
FBgn0001185	her	hermaphrodite	1021.79	0.0415298	0.0812335	0.51124	0.609183	0.836336	1.0292
FBgn0001186	Hex-A	Hexokinase A	3251.17	0.0827665	0.0823108	1.00554	0.314638	0.62754	1.05905
FBgn0001187	Hex-C	Hexokinase C	15.9005	-0.024533	0.2068	-0.118631	0.905567	0.97172	0.983139
FBgn0001189	hfw	halfway	1675.85	-0.176591	0.0730399	-2.41773	0.0156177	0.0970082	0.884791
FBgn0001197	His2Av	Histone H2A variant	14178.3	0.0485723	0.079996	0.607185	0.543728	0.800273	1.03424
FBgn0001202	hook	hook	1880.85	-0.0840333	0.0752411	-1.11685	0.264057	0.575362	0.943416
FBgn0001206	Hmr	Hybrid male rescue	1164.58	-0.0934106	0.0808137	-1.15588	0.247732	0.555424	0.937304
FBgn0001208	Hn	Henna	10.0216	0.245198	0.133209	1.8407	0.065665	0.258687	1.18526
FBgn0001215	Hrb98DE	Heterogeneous nuclear ribonucleoprotein at 98DE	20114.1	-0.0718786	0.077796	-0.923938	0.355519	0.665036	0.951398
FBgn0001216	Hsc70-1	Heat shock protein cognate 1	4.81206	0.0739021	0.165505	0.446525	0.655218	0.861266	1.05256
FBgn0001217	Hsc70-2	Heat shock protein cognate 2	15.382	0.481149	0.207709	2.31646	0.0205329	0.118361	1.39586
FBgn0001218	Hsc70-3	Heat shock 70-kDa protein cognate 3	27481.4	0.110287	0.0505012	2.18385	0.0289734	0.150846	1.07944
FBgn0001220	Hsc70-5	Heat shock protein cognate 5	4319.05	0.133091	0.0720672	1.84676	0.0647813	0.256412	1.09664
FBgn0001222	Hsf	Heat shock factor	2405.98	-0.0722732	0.0597934	-1.20871	0.226773	0.530045	0.951138
FBgn0001223	Hsp22	Heat shock protein 22	302.247	0.651839	0.193389	3.3706	0.000750037	0.00877735	1.57117
FBgn0001224	Hsp23	Heat shock protein 23	49563	-0.0408565	0.0759459	-0.537969	0.590598	0.826892	0.972078
FBgn0001225	Hsp26	Heat shock protein 26	3021.17	-0.260051	0.16164	-1.60883	0.107654	0.349826	0.835058
FBgn0001226	Hsp27	Heat shock protein 27	50678.1	-0.0792916	0.0803621	-0.98668	0.3238	0.635903	0.946522
FBgn0001227	Hsp67Ba	Heat shock gene 67Ba	12910.5	-0.0324559	0.0859801	-0.377481	0.705816	0.887179	0.977754
FBgn0001228	CG4456	-	302.572	0.650707	0.193389	3.36475	0.000766126	0.00894543	1.56994
FBgn0001229	Hsp67Bc	Heat shock gene 67Bc	4065.39	-0.780418	0.102571	-7.60859	2.77109e-14	1.61294e-12	0.582198
FBgn0001230	Hsp68	Heat shock protein 68	685.623	0.815496	0.203482	4.0077	6.13131e-05	0.000991537	1.7599
FBgn0001233	Hsp83	Heat shock protein 83	56739.7	0.425156	0.113707	3.73906	0.000184709	0.00259545	1.34272
FBgn0001234	lncRNA:Hsromega	Heat shock RNA omega	3028.25	-0.0090778	0.118902	-0.0763466	0.939143	0.982976	0.993728
FBgn0001235	hth	homothorax	7042.01	-0.071729	0.19847	-0.361409	0.717794	0.894438	0.951497
FBgn0001247	Ide	Insulin degrading metalloproteinase	3486.57	-0.0389556	0.0634488	-0.613969	0.539236	0.797906	0.973359
FBgn0001248	Idh	Isocitrate dehydrogenase	8660.72	-0.213797	0.0847973	-2.52127	0.0116933	0.0782032	0.862265
FBgn0001250	if	inflated	1154.59	-0.530171	0.0891409	-5.94756	2.72169e-09	9.85963e-08	0.692473
FBgn0001253	ImpE1	Ecdysone-inducible gene E1	9550.35	-0.208979	0.145433	-1.43695	0.150733	0.426693	0.865149
FBgn0001254	ImpE2	Ecdysone-inducible gene E2	3161.89	-0.398685	0.205023	-1.94459	0.051824	0.220961	0.758549
FBgn0001255	ImpE3	Ecdysone-inducible gene E3	309.162	-0.195145	0.205894	-0.947796	0.343233	0.652363	0.873485
FBgn0001256	ImpL1	Ecdysone-inducible gene L1	39.4308	-0.0325302	0.206826	-0.157283	0.875022	0.961312	0.977704
FBgn0001257	ImpL2	Ecdysone-inducible gene L2	2111.47	-0.182623	0.0993813	-1.8376	0.0661218	0.259429	0.8811
FBgn0001258	Ldh	Lactate dehydrogenase	555.077	0.512622	0.108505	4.72441	2.30782e-06	5.25121e-05	1.42664
FBgn0001259	in	inturned	95.7102	-0.10752	0.168751	-0.637152	0.524026	0.789595	0.928182
FBgn0001263	inaD	inactivation no afterpotential D	145.589	0.145397	0.142944	1.01716	0.309078	0.622119	1.10603
FBgn0001269	inv	invected	199.379	0.00196054	0.124697	0.0157224	0.987456	0.995653	1.00136
FBgn0001276	ix	intersex	419.202	0.0560377	0.116438	0.481265	0.630328	0.847399	1.03961
FBgn0001280	janA	janus A	1950.33	-0.0187417	0.0898352	-0.208623	0.834742	0.946452	0.987093
FBgn0001281	janB	janus B	266.477	-0.028465	0.160132	-0.17776	0.858912	0.956604	0.980463
FBgn0001285	Jon44E	Jonah 44E	1.28523	-0.0296664	0.102786	-0.288623	0.77287	NA	0.979647
FBgn0001291	Jra	Jun-related antigen	931.972	-0.118434	0.0774841	-1.5285	0.126389	0.384686	0.921187
FBgn0001296	kar	karmoisin	1624.89	-0.251843	0.109607	-2.29769	0.0215797	0.122532	0.839823
FBgn0001297	kay	kayak	2381.39	-0.315825	0.057684	-5.47508	4.37305e-08	1.35382e-06	0.803392
FBgn0001301	kel	kelch	3019.88	-0.183845	0.0668323	-2.75084	0.00594426	0.046822	0.880354
FBgn0001308	Khc	Kinesin heavy chain	7094.18	-0.0253991	0.0604805	-0.419955	0.674519	0.87109	0.982549
FBgn0001311	kkv	krotzkopf verkehrt	752.704	0.0281621	0.166317	0.169328	0.865538	0.95855	1.01971
FBgn0001313	kl-2	male fertility factor kl2	0.259715	0.00353296	0.0482184	0.0732699	0.941591	NA	1.00245
FBgn0001316	klar	klarsicht	9369.61	-0.00203449	0.0896375	-0.0226968	0.981892	0.993742	0.998591
FBgn0001319	kn	knot	1393.99	0.0141522	0.0767601	0.18437	0.853723	0.95513	1.00986
FBgn0001320	kni	knirps	85.0635	0.395365	0.179028	2.2084	0.0272164	0.144474	1.31528
FBgn0001321	knk	knickkopf	195.572	-0.0206404	0.199783	-0.103314	0.917714	0.975769	0.985795
FBgn0001323	knrl	knirps-like	53.3651	0.152445	0.193653	0.78721	0.431159	0.724901	1.11145
FBgn0001324	kto	kohtalo	4171.64	0.0505048	0.0892527	0.565863	0.571487	0.817289	1.03563
FBgn0001325	Kr	Kruppel	393.93	0.0215146	0.093724	0.229553	0.818439	0.940803	1.01502
FBgn0001330	kz	kurz	734.38	0.116114	0.0903813	1.28471	0.198894	0.495845	1.08381
FBgn0001341	Mybbp1A	MYB binding protein 1a	1267.51	0.173584	0.0857063	2.02534	0.0428329	0.195612	1.12786
FBgn0001404	egh	egghead	3237.44	-0.240739	0.0641604	-3.75215	0.000175325	0.00248833	0.846311
FBgn0001491	l(1)10Bb	lethal (1) 10Bb	973.289	0.0170469	0.0815799	0.20896	0.83448	0.946379	1.01189
FBgn0001565	Ddx56	Helicase	1710.66	0.0708623	0.0821338	0.862767	0.388266	0.691184	1.05034
FBgn0001612	Grip91	Gamma-tubulin ring protein 91	1152.1	0.00703507	0.0677641	0.103817	0.917314	0.975769	1.00489
FBgn0001624	dlg1	discs large 1	7742.23	-0.165767	0.136548	-1.21398	0.224753	0.527335	0.891454
FBgn0001941	ifc	infertile crescent	2381.6	-0.164505	0.082071	-2.00442	0.0450247	0.202059	0.892235
FBgn0001942	eIF4A	eukaryotic translation initiation factor 4A	56022.5	-0.00938223	0.0829427	-0.113117	0.909938	0.972984	0.993518
FBgn0001961	Arpc1	Actin-related protein 2/3 complex, subunit 1	3252.43	0.0189051	0.0853304	0.221552	0.824663	0.943191	1.01319
FBgn0001965	Sos	Son of sevenless	3085.01	-0.137403	0.0827884	-1.65969	0.0969768	0.329198	0.909154
FBgn0001967	NimC3	Nimrod C3	55.0308	-2.34837	0.196451	-11.954	6.18994e-33	9.71696e-31	0.196368
FBgn0001970	Pgant35A	Polypeptide N-acetylgalactosaminyltransferase 35A	604.289	-0.160953	0.0851869	-1.88941	0.0588365	0.241021	0.894434
FBgn0001977	CIAPIN1	Cytokine induced apoptosis inhibitor 1	1495.55	0.149901	0.0670205	2.23664	0.0253097	0.137579	1.10949
FBgn0001978	stc	shuttle craft	1960.07	-0.059268	0.0582668	-1.01718	0.309066	0.622119	0.959751
FBgn0001981			1162.85	0.269605	0.0825141	3.26738	0.00108548	0.0119982	1.20548
FBgn0001983	wor	worniu	1713.52	0.329656	0.106596	3.09257	0.00198431	0.0197427	1.25671
FBgn0001986	Mtr4	Mtr4 helicase	1641.67	0.0953914	0.0709156	1.34514	0.17858	0.468803	1.06836
FBgn0001987	Gli	Gliotactin	1099.28	-0.382525	0.150214	-2.54654	0.0108796	0.0742337	0.767094
FBgn0001989	ND-B17	NADH dehydrogenase (ubiquinone) B17 subunit	1113.07	0.147601	0.100284	1.47184	0.141064	0.409331	1.10773
FBgn0001990	wek	weckle	484.281	-0.0087685	0.0856435	-0.102384	0.918452	0.975977	0.993941
FBgn0001991	Ca-alpha1D	Ca[2+]-channel protein alpha[[1]] subunit D	1683.15	0.0016819	0.198084	0.00849084	0.993225	0.997931	1.00117
FBgn0001992	Cyp303a1	Cytochrome P450 303a1	377.914	-0.0570627	0.0952163	-0.599296	0.548976	0.80275	0.961219
FBgn0001994	crp	cropped	11482.6	-0.140643	0.0792854	-1.77388	0.0760832	0.284096	0.907115
FBgn0001995	mRpL4	mitochondrial ribosomal protein L4	676.08	-0.0518767	0.108049	-0.480123	0.63114	0.847757	0.964681
FBgn0002021	l(2)37Bb	lethal (2) 37Bb	652.233	0.262937	0.0979648	2.684	0.00727482	0.0548342	1.19992
FBgn0002022	Catsup	Catecholamines up	1536.43	0.0311876	0.0920013	0.338991	0.734616	0.90172	1.02185
FBgn0002023	Lim3	Lim3	1004.82	0.0973246	0.0916564	1.06184	0.288308	0.600293	1.06979
FBgn0002031	Phb1	lethal (2) 37Cc	2743.35	0.0866334	0.0866618	0.999672	0.317469	0.630504	1.06189
FBgn0002036	CG10561	-	223.436	0.0518052	0.112562	0.460238	0.645345	0.856328	1.03656
FBgn0002044	swm	second mitotic wave missing	4091.89	0.0351106	0.0614805	0.571085	0.567942	0.815597	1.02464
FBgn0002069	AspRS	Aspartyl-tRNA synthetase	3757.52	-0.035459	0.0686015	-0.516884	0.605237	0.835049	0.975721
FBgn0002121	l(2)gl	lethal (2) giant larvae	5604.61	-0.0382532	0.0782407	-0.488917	0.6249	0.845293	0.973833
FBgn0002174	CG5504	-	1083.73	0.067382	0.0960724	0.701367	0.483074	0.760389	1.04781
FBgn0002183	dre4	dre4	7060.83	0.0219037	0.0676574	0.323745	0.746131	0.907467	1.0153
FBgn0002283	l(3)73Ah	lethal (3) 73Ah	939.676	-0.132512	0.0652056	-2.03222	0.0421316	0.193881	0.912242
FBgn0002284	Prosbeta6	Proteasome beta6 subunit	4900.61	-0.321856	0.104607	-3.0768	0.00209237	0.020434	0.80004
FBgn0002306	sas	stranded at second	539.651	-0.112667	0.152399	-0.739284	0.459734	0.746036	0.924877
FBgn0002354	l(3)87Df	lethal (3) 87Df	93.6232	-0.412583	0.169906	-2.4283	0.0151697	0.0947941	0.751277
FBgn0002413	dco	discs overgrown	8007.33	-0.175599	0.0608317	-2.88664	0.00389377	0.0337121	0.8854
FBgn0002431	hyd	hyperplastic discs	10819.9	-0.0525888	0.0952575	-0.55207	0.580901	0.82318	0.964205
FBgn0002440	l(3)mbn	lethal (3) malignant blood neoplasm	21.4101	0.543554	0.207387	2.62096	0.00876824	0.0635821	1.45756
FBgn0002441	l(3)mbt	lethal (3) malignant brain tumor	1570.75	0.0608118	0.0678836	0.895824	0.370347	0.678899	1.04305
FBgn0002466	sti	sticky	5576.61	0.0556092	0.0839073	0.662745	0.507494	0.77773	1.0393
FBgn0002521	pho	pleiohomeotic	3624.01	0.0345028	0.07565	0.456085	0.648329	0.858162	1.0242
FBgn0002522	lab	labial	30.3405	-0.186995	0.195667	-0.955679	0.339234	0.649586	0.878434
FBgn0002524	lace	lace	2009.07	0.129305	0.0759729	1.70199	0.088757	0.311986	1.09377
FBgn0002525	Lam	Lamin	18800.8	-0.01557	0.068769	-0.22641	0.820883	0.941339	0.989266
FBgn0002526	LanA	Laminin A	3169.02	-0.622616	0.111863	-5.5659	2.60799e-08	8.46154e-07	0.649492
FBgn0002531	Lcp1	Larval cuticle protein 1	56.313	0.0169632	0.170819	0.0993051	0.920896	0.976733	1.01183
FBgn0002533	Lcp2	Larval cuticle protein 2	21.5683	0.185361	0.172855	1.07235	0.283562	0.59581	1.1371
FBgn0002534	Lcp3	Larval cuticle protein 3	8.36207	0.599685	0.187136	3.20455	0.00135275	0.0144489	1.51539
FBgn0002535	Lcp4	Larval cuticle protein 4	20.8932	0.0471017	0.11508	0.409297	0.682322	0.87567	1.03319
FBgn0002542	lds	lodestar	1789.19	0.0298027	0.0873714	0.341104	0.733026	0.901333	1.02087
FBgn0002543	robo2	roundabout 2	4244.4	-0.232514	0.0914831	-2.54161	0.0110344	0.074754	0.85115
FBgn0002552	lin	lines	947.414	0.00226348	0.0707437	0.0319955	0.974476	0.99161	1.00157
FBgn0002561	l(1)sc	lethal of scute	246.965	1.05848	0.150302	7.04233	1.89049e-12	9.72849e-11	2.08273
FBgn0002562	Lsp1alpha	Larval serum protein 1 alpha	81.7225	0.280675	0.136099	2.06229	0.0391803	0.184683	1.21476
FBgn0002563	Lsp1beta	Larval serum protein 1 beta	396.207	0.172996	0.108621	1.59266	0.111236	0.356686	1.1274
FBgn0002564	Lsp1gamma	Larval serum protein 1 gamma	308.872	0.0888477	0.109128	0.814157	0.415555	0.713416	1.06352
FBgn0002565	Lsp2	Larval serum protein 2	978.004	0.148179	0.101651	1.45773	NA	NA	1.10817
FBgn0002566	lt	light	3196.51	-0.152909	0.0806257	-1.89652	0.0578908	0.238896	0.899435
FBgn0002567	Rab32	Rab32	184.932	-0.207126	0.161263	-1.2844	0.199003	0.496006	0.866261
FBgn0002569	Mal-A2	Maltase A2	0.26317	0.00353296	0.0482184	0.0732699	0.941591	NA	1.00245
FBgn0002570	Mal-A1	Maltase A1	4.04829	-0.0783021	0.104385	-0.750129	0.453177	0.741428	0.947172
FBgn0002571	Mal-A3	Maltase A3	0.364972	-0.0106638	0.059499	-0.179226	0.85776	NA	0.992636
FBgn0002573	sens	senseless	25.6883	-0.0838577	0.207064	-0.404985	0.685489	0.877311	0.943531
FBgn0002576	lz	lozenge	170.334	-0.0574965	0.205138	-0.280283	0.779261	0.923079	0.96093
FBgn0002577	m	miniature	15.3471	-0.024951	0.19439	-0.128356	0.897868	0.969346	0.982854
FBgn0002578	Kaz-m1	Kazal-type protease inhibitor m1	3.09109	0.0752303	0.137051	0.548922	0.583059	0.824056	1.05353
FBgn0002579	RpL36	Ribosomal protein L36	22014	0.133838	0.101163	1.32299	0.18584	0.47797	1.09721
FBgn0002590	RpS5a	Ribosomal protein S5a	33044.3	0.0923719	0.100931	0.915202	0.360086	0.67003	1.06612
FBgn0002592	E(spl)m2-BFM	Enhancer of split m2, Bearded family member	265.86	-0.00173389	0.14709	-0.0117879	0.990595	0.996817	0.998799
FBgn0002593	RpLP1	Ribosomal protein LP1	30424.9	0.0552399	0.0969117	0.570003	0.568676	0.815746	1.03903
FBgn0002609	E(spl)m3-HLH	Enhancer of split m3, helix-loop-helix	426.05	-0.267563	0.118936	-2.24963	0.0244726	0.134334	0.830722
FBgn0002622	RpS3	Ribosomal protein S3	30417.7	0.131518	0.0999232	1.31619	0.188109	0.48117	1.09545
FBgn0002626	RpL32	Ribosomal protein L32	20151.9	0.180163	0.110663	1.62803	0.103518	0.342948	1.13301
FBgn0002629	E(spl)m4-BFM	Enhancer of split m4, Bearded family member	962.128	0.743142	0.122967	6.04344	1.5086e-09	5.5955e-08	1.67382
FBgn0002631	E(spl)m5-HLH	Enhancer of split m5, helix-loop-helix	322.755	0.751876	0.136785	5.49676	3.8683e-08	1.2096e-06	1.68398
FBgn0002632	E(spl)m6-BFM	Enhancer of split m6, Bearded family member	418.891	-0.54937	0.116191	-4.72818	2.26541e-06	5.17745e-05	0.683319
FBgn0002633	E(spl)m7-HLH	Enhancer of split m7, helix-loop-helix	494.615	-0.0334066	0.0959755	-0.348074	0.727785	0.898918	0.97711
FBgn0002638	Rcc1	Regulator of chromosome condensation 1	4516.41	0.333366	0.0834848	3.99314	6.52053e-05	0.00104794	1.25995
FBgn0002641	mal	maroon-like	576.961	-0.226383	0.0874636	-2.58831	0.00964481	0.0680476	0.854775
FBgn0002643	mam	mastermind	8727.94	-0.150972	0.126155	-1.19672	0.231418	0.535347	0.900643
FBgn0002645	Map205	Microtubule-associated protein 205	12834.9	-0.00538923	0.0698275	-0.0771792	0.938481	0.98279	0.996271
FBgn0002673	twe	twine	301.823	-0.103377	0.10125	-1.021	0.307253	0.619811	0.930852
FBgn0002707	mei-9	meiotic 9	1179.32	-0.0464748	0.0733672	-0.633454	0.526437	0.791311	0.968299
FBgn0002709	mei-218	meiotic 218	748.203	-0.0265563	0.122599	-0.216612	0.828511	0.944464	0.981761
FBgn0002715	mei-S332	meiotic from via Salaria 332	710.685	-0.0139792	0.0881303	-0.158619	0.873969	0.961116	0.990357
FBgn0002716	mei-W68	meiotic W68	1380.65	-0.177513	0.115318	-1.53933	0.123723	0.38007	0.884226
FBgn0002719	Men	Malic enzyme	3803.42	0.145553	0.0910196	1.59913	0.109791	0.354128	1.10615
FBgn0002723	Met	Methoprene-tolerant	956.516	-0.195977	0.0933032	-2.10043	0.0356909	0.173444	0.872982
FBgn0002732	E(spl)malpha-BFM	Enhancer of split malpha, Bearded family member	413.92	-0.351192	0.137945	-2.54589	0.0108999	0.0742961	0.783936
FBgn0002733	E(spl)mbeta-HLH	Enhancer of split mbeta, helix-loop-helix	766.397	0.231866	0.127346	1.82076	0.068644	0.26524	1.17435
FBgn0002734	E(spl)mdelta-HLH	Enhancer of split mdelta, helix-loop-helix	261.01	-0.0856654	0.128121	-0.668627	0.503733	0.775562	0.94235
FBgn0002735	E(spl)mgamma-HLH	Enhancer of split mgamma, helix-loop-helix	732.966	0.216845	0.131526	1.64869	0.0992118	0.33424	1.16219
FBgn0002736	mago	mago nashi	3379.76	-0.088368	0.0878481	-1.00592	0.314455	0.627475	0.940586
FBgn0002772	Mlc1	Myosin alkali light chain 1	26.0554	0.102737	0.205648	0.499578	0.617372	0.841347	1.07381
FBgn0002773	Mlc2	Myosin light chain 2	107.039	0.383531	0.199238	1.92499	0.0542303	0.227967	1.30453
FBgn0002774	mle	maleless	4612.67	-0.0352246	0.0754409	-0.466916	0.64056	0.85311	0.97588
FBgn0002775	msl-3	male-specific lethal 3	839.856	-0.0522108	0.0770362	-0.677744	0.497934	0.771563	0.964457
FBgn0002778	mnd	minidiscs	2550.24	0.215999	0.0726185	2.97443	0.00293532	0.0269291	1.16151
FBgn0002780	mod	modulo	10503	0.251299	0.0931698	2.69721	0.00699223	0.0531635	1.19028
FBgn0002781	mod(mdg4)	modifier of mdg4	16861.7	-0.0231314	0.0474729	-0.487255	0.626078	0.845625	0.984094
FBgn0002783	mor	moira	11101.1	-0.0476149	0.0830182	-0.573548	0.566274	0.814707	0.967535
FBgn0002787	Rpn8	Regulatory particle non-ATPase 8	5001.99	0.0448725	0.0885549	0.50672	0.612352	0.838524	1.03159
FBgn0002789	Mp20	Muscle protein 20	129.552	-0.275708	0.159337	-1.73034	0.0835699	0.301692	0.826045
FBgn0002791	mr	morula	1445.31	0.0153942	0.0634596	0.242583	0.808329	0.936078	1.01073
FBgn0002838	ms(3)K81	male sterile (3) K81	1.20433	-0.0572874	0.10508	-0.545177	0.585632	NA	0.961069
FBgn0002842	sa	spermatocyte arrest	0.570584	0.03898	0.0664715	0.586417	0.557595	NA	1.02739
FBgn0002855	Acp26Aa	Accessory gland protein 26Aa	0.130824	0.0133755	0.0482184	0.277394	0.781478	NA	1.00931
FBgn0002856	Acp26Ab	Accessory gland protein 26Ab	0	NA	NA	NA	NA	NA	#VALUE!
FBgn0002862	Mst87F	Male-specific RNA 87F	2.77888	-0.157789	0.137222	-1.14988	0.250195	0.559304	0.896398
FBgn0002863	Acp95EF	Accessory gland protein 95EF	170.385	-0.292232	0.146151	-1.99952	0.0455526	0.203549	0.816638
FBgn0002865	Mst98Ca	Male-specific RNA 98Ca	0	NA	NA	NA	NA	NA	#VALUE!
FBgn0002868	MtnA	Metallothionein A	5426.07	-0.149527	0.141632	-1.05574	0.291085	0.602605	0.901546
FBgn0002869	MtnB	Metallothionein B	0.415915	-0.0394436	0.0531095	-0.742684	0.457673	NA	0.97303
FBgn0002872	mu2	mutator 2	1539.1	0.0853149	0.0750605	1.13662	0.255699	0.565507	1.06092
FBgn0002873	mud	mushroom body defect	2875.69	-0.00135094	0.0860237	-0.0157043	0.98747	0.995653	0.999064
FBgn0002878	mus101	mutagen-sensitive 101	889.092	0.0390759	0.084341	0.463309	0.643143	0.855393	1.02746
FBgn0002887	mus201	mutagen-sensitive 201	1051.05	-0.0596462	0.0679137	-0.878266	0.379799	0.68571	0.959499
FBgn0002891	PolZ1	DNA polymerase zeta subunit 1	859.191	-0.197735	0.0849379	-2.328	0.0199121	0.115944	0.871918
FBgn0002899	mus301	mutagen-sensitive 301	604.415	0.14783	0.11785	1.25439	0.209701	0.508982	1.1079
FBgn0002901	mus304	mutagen-sensitive 304	346.421	0.0256224	0.101866	0.25153	0.801404	0.93328	1.01792
FBgn0002905	PolQ	DNA polymerase theta	1851.25	0.734127	0.0700414	10.4813	1.05262e-25	1.35197e-23	1.66339
FBgn0002906	Blm	Bloom syndrome helicase	767.493	0.119516	0.0812813	1.47041	0.141452	0.409575	1.08637
FBgn0002909	mus312	mutagen-sensitive 312	1261.55	-0.0706629	0.0741384	-0.953121	0.340529	0.650486	0.9522
FBgn0002914	Myb	Myb oncogene-like	4854.99	-0.0283178	0.0652408	-0.434051	0.664251	0.865746	0.980563
FBgn0002917	na	narrow abdomen	3127.63	0.00573509	0.151678	0.0378108	0.969838	0.991009	1.00398
FBgn0002921	Atpalpha	Na pump alpha subunit	40122.1	0.0190624	0.0770318	0.247462	0.804551	0.934454	1.0133
FBgn0002922	nau	nautilus	4.16191	-0.0469351	0.170151	-0.275843	0.782668	0.924374	0.967991
FBgn0002924	ncd	non-claret disjunctional	2392.17	0.0426828	0.0757079	0.563783	0.572902	0.818032	1.03003
FBgn0002926	ndl	nudel	2.18314	-0.277333	0.137203	-2.02133	0.0432458	0.196435	0.825115
FBgn0002930	nec	necrotic	30.089	0.436273	0.206742	2.11023	0.0348382	0.170472	1.3531
FBgn0002931	net	net	183.874	0.217129	0.167777	1.29415	0.195612	0.491514	1.16242
FBgn0002932	neur	neuralized	3878.44	0.497379	0.0699651	7.10896	1.16924e-12	6.18069e-11	1.41165
FBgn0002933	ng1	new glue 1	0	NA	NA	NA	NA	NA	#VALUE!
FBgn0002936	ninaA	neither inactivation nor afterpotential A	4.4286	0.0812367	0.147554	0.550556	0.581938	0.823371	1.05792
FBgn0002937	ninaB	neither inactivation nor afterpotential B	50.4491	-1.05929	0.186375	-5.68362	1.31874e-08	4.41317e-07	0.47987
FBgn0002938	ninaC	neither inactivation nor afterpotential C	175.84	-0.0526797	0.185664	-0.283737	0.776612	0.921856	0.964144
FBgn0002939	ninaD	neither inactivation nor afterpotential D	0.0823819	-0.00630957	0.0482184	-0.130854	0.895891	NA	0.995636
FBgn0002940	ninaE	neither inactivation nor afterpotential E	0.52634	0.00174386	0.0552629	0.0315557	0.974826	NA	1.00121
FBgn0002941	slou	slouch	391.065	0.356124	0.0911385	3.90751	9.3254e-05	0.00143633	1.27998
FBgn0002945	nkd	naked cuticle	2472.53	-0.0500134	0.0922971	-0.541874	0.587905	0.826471	0.965927
FBgn0002948	nod	no distributive disjunction	564.527	0.0901273	0.100749	0.894573	0.371016	0.679175	1.06446
FBgn0002962	nanos	nanos	57.2653	0.0429723	0.182642	0.235282	0.81399	0.938722	1.03023
FBgn0002973	numb	numb	3235.05	0.0998282	0.0679721	1.46866	0.141924	0.410289	1.07165
FBgn0002985	odd	odd skipped	75.0065	-0.143763	0.192659	-0.746206	0.455543	0.743136	0.905155
FBgn0002989	okr	okra	633.972	0.0850618	0.0840316	1.01226	0.311414	0.624797	1.06073
FBgn0003002	opa	odd paired	1092.27	0.151015	0.0806351	1.87282	0.0610934	0.246547	1.11035
FBgn0003008	or	orange	598.507	-0.0323577	0.0783606	-0.412934	0.679655	0.873883	0.977821
FBgn0003009	ord	orientation disruptor	1.03049	0.0113168	0.0953362	0.118704	0.90551	NA	1.00788
FBgn0003011	ort	ora transientless	1.57737	-0.0702856	0.115009	-0.611129	0.541114	NA	0.952449
FBgn0003015	osk	oskar	1.30288	0.099411	0.112604	0.882836	0.377325	NA	1.07134
FBgn0003016	osp	outspread	1486.69	-0.189669	0.0690065	-2.74856	0.00598571	0.0470769	0.876807
FBgn0003023	otu	ovarian tumor	3.73499	-0.0975886	0.15508	-0.62928	0.529165	0.792881	0.934594
FBgn0003028	ovo	ovo	405.58	-0.00631511	0.164725	-0.0383372	0.969419	0.991009	0.995632
FBgn0003034	SP	Sex Peptide	0	NA	NA	NA	NA	NA	#VALUE!
FBgn0003041	pbl	pebble	2532.84	0.162743	0.0677456	2.40227	0.0162936	0.100245	1.11941
FBgn0003042	Pc	Polycomb	1197.07	-0.114066	0.0732199	-1.55786	0.119267	0.37184	0.92398
FBgn0003044	Pcl	Polycomblike	2835.85	0.00340445	0.0772269	0.0440837	0.964838	0.990131	1.00236
FBgn0003046	Pcp	Pupal cuticle protein	107.562	0.200467	0.200893	0.997882	0.318336	0.631239	1.14907
FBgn0003048	pcx	pecanex	3010.79	-0.161282	0.108912	-1.48085	0.138647	0.405101	0.89423
FBgn0003053	peb	pebbled	424.88	-0.247448	0.207294	-1.19371	0.232593	0.536549	0.842385
FBgn0003057	CG10598	-	0.291084	0.00353296	0.0482184	0.0732699	0.941591	NA	1.00245
FBgn0003060	CG9757	-	1.30149	0.010808	0.100892	0.107124	0.914691	NA	1.00752
FBgn0003062	Fib	Fibrillarin	2514.77	0.34578	0.085429	4.04757	5.17527e-05	0.000856537	1.27084
FBgn0003065	CG2150	-	1.66801	-0.0499952	0.130516	-0.383057	0.701678	NA	0.96594
FBgn0003067	Pepck1	Phosphoenolpyruvate carboxykinase 1	157.905	0.520177	0.204489	2.54379	0.0109655	0.074545	1.43413
FBgn0003068	per	period	218.077	0.570994	0.119119	4.79347	1.63923e-06	3.83665e-05	1.48555
FBgn0003071	Pfk	Phosphofructokinase	4477.66	0.0523012	0.089023	0.587502	0.556867	0.807678	1.03692
FBgn0003074	Pgi	Phosphoglucose isomerase	4214.25	0.150079	0.090455	1.65915	0.0970854	0.329221	1.10963
FBgn0003076	Pgm1	Phosphoglucose mutase 1	1171.1	0.195278	0.087398	2.23435	0.0254601	0.137962	1.14494
FBgn0003079	Raf	Raf oncogene	1432.82	-0.194893	0.0634037	-3.07384	0.00211321	0.0205773	0.873638
FBgn0003082	phr	photorepair	767.743	-0.298256	0.0907985	-3.28481	0.0010205	0.0114098	0.813235
FBgn0003086	Pig1	Pre-intermoult gene 1	0.137594	0.0133755	0.0482184	0.277394	0.781478	NA	1.00931
FBgn0003087	pim	pimples	425.354	0.158604	0.121581	1.30451	0.192059	0.486277	1.11621
FBgn0003089	pip	pipe	100.055	-0.186382	0.165332	-1.12732	0.259608	0.569935	0.878807
FBgn0003090	pk	prickle	2321.11	-0.152571	0.0867323	-1.7591	0.0785608	0.290279	0.899646
FBgn0003091	Pkc53E	Protein C kinase 53E	967.54	0.0628907	0.110045	0.5715	0.567661	0.815545	1.04456
FBgn0003093	Pkc98E	Protein C kinase 98E	3955.6	-0.0883693	0.146219	-0.604364	0.545602	0.801301	0.940585
FBgn0003114	plu	plutonium	0.849714	-0.0675229	0.0751784	-0.89817	0.369095	NA	0.954275
FBgn0003116	pn	prune	357.898	0.186176	0.100481	1.85283	0.063906	0.254071	1.13774
FBgn0003117	pnr	pannier	47.4537	-0.415444	0.207606	-2.00112	0.0453792	0.203356	0.749789
FBgn0003118	pnt	pointed	1624.57	-0.0418228	0.0782105	-0.534747	0.592825	0.82821	0.971427
FBgn0003124	polo	polo	4755.23	0.142369	0.069942	2.03553	0.0417974	0.193268	1.10372
FBgn0003129	Poxm	Pox meso	7.23114	-0.09982	0.186957	-0.533921	0.593397	0.82842	0.933149
FBgn0003130	Poxn	Pox neuro	81.4294	-0.118176	0.166076	-0.711579	0.476726	0.75617	0.921352
FBgn0003132	Pp1-13C	Protein phosphatase 1 at 13C	5.68749	-0.0508263	0.163712	-0.310461	0.756211	0.912302	0.965383
FBgn0003134	Pp1alpha-96A	Protein phosphatase 1alpha at 96A	4848.03	-0.0857151	0.0646979	-1.32485	0.185221	0.477524	0.942317
FBgn0003137	Ppn	Papilin	871.284	-0.467299	0.166895	-2.79996	0.00511089	0.0417166	0.723317
FBgn0003139	PpV	Protein phosphatase V	1335.37	-0.00275227	0.0702197	-0.0391951	0.968735	0.990834	0.998094
FBgn0003140	PpY-55A	Protein phosphatase Y at 55A	0.210513	-0.0161521	0.0482184	-0.334978	0.737641	NA	0.988867
FBgn0003141	pr	purple	910.186	0.0868505	0.0973143	0.892475	0.372139	0.679681	1.06205
FBgn0003145	prd	paired	0.553831	-0.0012032	0.0661986	-0.0181756	0.985499	NA	0.999166
FBgn0003149	Prm	Paramyosin	73.8586	0.901838	0.168337	5.35733	8.44595e-08	2.50972e-06	1.86844
FBgn0003159	CG2841	-	570.669	0.0205985	0.0936473	0.219958	0.825904	0.943314	1.01438
FBgn0003162	Pu	Punch	365.171	0.200258	0.147577	1.35697	0.17479	0.463393	1.1489
FBgn0003165	pum	pumilio	12500.6	-0.287197	0.10355	-2.7735	0.00554564	0.0444481	0.819493
FBgn0003169	put	punt	2028.35	-0.25274	0.0688526	-3.67074	0.000241847	0.00329986	0.839301
FBgn0003174	pwn	pawn	303.154	-0.118224	0.17536	-0.674181	0.500197	0.77318	0.921321
FBgn0003175	px	plexus	4200.06	-0.176778	0.0974801	-1.81348	0.0697577	0.267909	0.884676
FBgn0003187	qua	quail	124.925	-0.148665	0.196128	-0.758003	0.448449	0.738061	0.902085
FBgn0003189	r	rudimentary	3014.98	0.123547	0.0689896	1.7908	0.0733255	0.277128	1.08941
FBgn0003204	ras	raspberry	4634.23	-0.00510158	0.0711179	-0.0717342	0.942813	0.984034	0.99647
FBgn0003205	Ras85D	Ras oncogene at 85D	7636.5	-0.0865501	0.0588226	-1.47137	0.14119	0.409525	0.941772
FBgn0003206	Ras64B	Ras oncogene at 64B	1427.63	-0.155179	0.0700386	-2.21561	0.0267179	0.142541	0.898021
FBgn0003209	raw	raw	1532.31	-0.244919	0.0626891	-3.90688	9.34959e-05	0.00143863	0.843863
FBgn0003210	rb	ruby	2251.25	-0.169426	0.0620833	-2.72901	0.00635238	0.0493612	0.889196
FBgn0003218	rdgB	retinal degeneration B	2149.86	0.125948	0.154909	0.813045	0.416192	0.713544	1.09122
FBgn0003227	rec	recombination-defective	1124.69	-0.105765	0.0832234	-1.27086	0.203778	0.501333	0.929312
FBgn0003231	ref(2)P	refractory to sigma P	3570.06	0.0287521	0.0953727	0.301471	0.763055	0.915301	1.02013
FBgn0003248	Rh2	Rhodopsin 2	0.671952	-0.0595835	0.0773455	-0.770355	0.441089	NA	0.959541
FBgn0003249	Rh3	Rhodopsin 3	1.16754	-0.0937946	0.100671	-0.931693	0.351495	NA	0.937055
FBgn0003250	Rh4	Rhodopsin 4	15.879	-0.231736	0.20766	-1.11594	0.264448	0.575762	0.85161
FBgn0003254	rib	ribbon	8.62905	0.211756	0.193141	1.09638	0.272914	0.584941	1.1581
FBgn0003255	rk	rickets	617.506	-0.0961301	0.165235	-0.581777	0.560717	0.810313	0.935539
FBgn0003256	rl	rolled	3374.86	-0.183871	0.0885197	-2.07717	0.0377857	0.180685	0.880338
FBgn0003257	r-l	rudimentary-like	1162.61	0.16614	0.0929746	1.78694	0.0739465	0.278392	1.12205
FBgn0003261	Rm62	Rm62	35976.3	-0.0937073	0.0527881	-1.77516	0.0758716	0.283511	0.937112
FBgn0003267	ro	rough	35.8812	-0.25165	0.204701	-1.22936	0.218937	0.519943	0.839935
FBgn0003268	rod	rough deal	2066.92	0.0603334	0.0804972	0.74951	0.45355	0.741672	1.04271
FBgn0003270	amos	absent MD neurons and olfactory sensilla	0.538359	0.0274377	0.0558111	0.491618	0.622989	NA	1.0192
FBgn0003274	RpLP2	Ribosomal protein LP2	36966.8	0.0348132	0.101671	0.34241	0.732042	0.900737	1.02442
FBgn0003275	Polr2F	RNA polymerase II, I and III subunit F	1433.72	0.153161	0.0950818	1.61083	0.107216	0.349246	1.112
FBgn0003277	Polr2A	RNA polymerase II subunit A	7834.21	0.373334	0.0868968	4.29629	1.73677e-05	0.000324171	1.29534
FBgn0003278	Polr1B	RNA polymerase I subunit B	980.102	0.0849843	0.0829752	1.02421	0.305734	0.618593	1.06068
FBgn0003279	RpL4	Ribosomal protein L4	45515.2	0.172696	0.0958198	1.8023	0.0714977	0.272441	1.12716
FBgn0003285	rst	roughest	1795.64	-0.395193	0.104992	-3.76405	0.000167183	0.00238804	0.760387
FBgn0003292	rt	rotated abdomen	166.613	-0.018358	0.153324	-0.119733	0.904694	0.971365	0.987356
FBgn0003295	ru	roughoid	344.245	-0.737775	0.175349	-4.20746	2.58253e-05	0.00046399	0.599664
FBgn0003300	run	runt	527.873	0.00490607	0.114756	0.0427521	0.965899	0.990215	1.00341
FBgn0003301	rut	rutabaga	4183.17	-0.0761565	0.118757	-0.641282	0.52134	0.787303	0.948581
FBgn0003302	rux	roughex	520.185	-0.151464	0.1006	-1.5056	0.13217	0.394782	0.900337
FBgn0003308	ry	rosy	157.951	0.227739	0.15185	1.49976	0.133675	0.397361	1.171
FBgn0003310	S	Star	3262.5	0.0014374	0.0842265	0.0170659	0.986384	0.99548	1.001
FBgn0003312	sad	shadow	4726.77	0.383678	0.200608	1.91258	0.0558024	0.232625	1.30466
FBgn0003313	sala	spalt-adjacent	4.12981	-0.140375	0.15687	-0.894847	0.370869	0.679175	0.907283
FBgn0003317	sax	saxophone	1360.9	-0.0316691	0.0660722	-0.47931	0.631718	0.848041	0.978288
FBgn0003319	Sb	Stubble	51.9992	-0.223607	0.206275	-1.08402	0.278355	0.590084	0.856422
FBgn0003321	sbr	small bristles	2859.42	-0.160985	0.0759526	-2.11954	0.0340448	0.168125	0.894414
FBgn0003326	sca	scabrous	2368.01	0.428452	0.0632802	6.77072	1.28143e-11	5.90939e-10	1.34579
FBgn0003330	Sce	Sex combs extra	1290.54	0.0323	0.0755853	0.427331	0.669138	0.868379	1.02264
FBgn0003334	Scm	Sex comb on midleg	2314.61	-0.186313	0.0522555	-3.56543	0.000363267	0.00465035	0.878849
FBgn0003339	Scr	Sex combs reduced	358.587	0.0333161	0.0926941	0.35942	0.719281	0.894607	1.02336
FBgn0003345	sd	scalloped	6857.63	-0.21617	0.0927037	-2.33184	0.0197092	0.115021	0.860848
FBgn0003346	RanGAP	Ran GTPase activating protein	4019.52	0.137472	0.0891677	1.54173	0.12314	0.379179	1.09998
FBgn0003353	sei	seizure	1731.19	-0.0204066	0.058598	-0.348247	0.727655	0.898918	0.985955
FBgn0003356	Jon99Cii	Jonah 99Cii	2.77471	0.134553	0.11667	1.15328	0.248796	0.556979	1.09775
FBgn0003357	Jon99Ciii	Jonah 99Ciii	3.1178	0.0799621	0.138582	0.577004	0.563937	0.813	1.05699
FBgn0003358	Jon99Ci	Jonah 99Ci	0.731668	-0.0397333	0.0935529	-0.424715	0.671045	NA	0.972835
FBgn0003360	sesB	stress-sensitive B	23218.5	0.200164	0.0874581	2.28869	0.0220976	0.124698	1.14883
FBgn0003366	sev	sevenless	2099.75	-0.224143	0.0941379	-2.38101	0.0172653	0.104161	0.856103
FBgn0003371	sgg	shaggy	8078.63	-0.102855	0.0975675	-1.05419	0.291797	0.603596	0.931189
FBgn0003372	Sgs1	Salivary gland secretion 1	2.01318	0.0459986	0.106723	0.431009	0.666462	0.867098	1.0324
FBgn0003373	Sgs3	Salivary gland secretion 3	7.21851	-0.0178125	0.164924	-0.108004	0.913993	0.974739	0.987729
FBgn0003374	Sgs4	Salivary gland secretion 4	5.34176	0.251133	0.169436	1.48217	0.138296	0.40457	1.19014
FBgn0003375	Sgs5	Salivary gland secretion 5	3.77263	-0.0743993	0.125234	-0.594081	0.552458	0.805191	0.949737
FBgn0003377	Sgs7	Salivary gland secretion 7	18.601	0.0571066	0.196619	0.290443	0.771477	0.919442	1.04038
FBgn0003378	Sgs8	Salivary gland secretion 8	13.0326	0.178582	0.182447	0.978818	0.32767	0.638842	1.13177
FBgn0003380	Sh	Shaker	1614.76	-0.0984463	0.195737	-0.502952	0.614998	0.839941	0.934038
FBgn0003382	sha	shavenoid	3.37197	-0.155883	0.145695	-1.06993	0.28465	0.596433	0.897583
FBgn0003386	Shaw	Shaker cognate w	1694.53	0.085259	0.14536	0.586535	0.557516	0.808091	1.06088
FBgn0003388	shd	shade	39.613	-0.0204777	0.195445	-0.104775	0.916555	0.975769	0.985906
FBgn0003390	shf	shifted	570.996	-0.44389	0.113741	-3.90263	9.51522e-05	0.00145978	0.73515
FBgn0003391	shg	shotgun	5627.99	-0.0443852	0.0752306	-0.589989	0.555198	0.806688	0.969703
FBgn0003392	shi	shibire	9517.27	-0.121019	0.071913	-1.68285	0.0924043	0.319265	0.919538
FBgn0003396	shn	schnurri	846.274	0.0901966	0.123839	0.728337	0.466408	0.74958	1.06452
FBgn0003401	shu	shutdown	99.5449	0.223019	0.149809	1.4887	0.136568	0.402503	1.16717
FBgn0003410	sina	seven in absentia	3203.3	-0.107538	0.0624554	-1.72183	0.0851003	0.304383	0.928171
FBgn0003411	sisA	sisterless A	0	NA	NA	NA	NA	NA	#VALUE!
FBgn0003415	skd	skuld	7473.23	-0.0902539	0.143081	-0.630789	0.528178	0.792319	0.939357
FBgn0003416	sl	small wing	887.369	-0.0653117	0.0754525	-0.865601	0.386709	0.690057	0.955739
FBgn0003423	slgA	sluggish A	4907.41	0.0671209	0.0708447	0.947437	0.343416	0.652528	1.04762
FBgn0003429	slo	slowpoke	880.292	0.0644294	0.20744	0.310593	0.75611	0.912288	1.04567
FBgn0003430	slp1	sloppy paired 1	874.365	0.0470021	0.0968822	0.485147	0.627572	0.846403	1.03312
FBgn0003435	sm	smooth	10118.2	-0.141884	0.202506	-0.700639	0.483528	0.760731	0.906335
FBgn0003444	smo	smoothened	1402.36	-0.0503281	0.0728627	-0.690725	0.489738	0.765619	0.965717
FBgn0003447	sn	singed	15539.9	-0.0702437	0.0757408	-0.927422	0.353707	0.663484	0.952477
FBgn0003448	sna	snail	764.774	0.291269	0.0998354	2.9175	0.00352854	0.0310516	1.22372
FBgn0003449	snf	sans fille	2409.29	0.108026	0.0925647	1.16703	0.243197	0.549611	1.07775
FBgn0003450	snk	snake	0.904118	-0.00968266	0.0915692	-0.105741	0.915787	NA	0.993311
FBgn0003459	stwl	stonewall	1071.24	-0.244483	0.102232	-2.39145	0.016782	0.102083	0.844118
FBgn0003460	so	sine oculis	403.39	-0.291228	0.15898	-1.83186	0.0669729	0.261514	0.817206
FBgn0003462	Sod1	Superoxide dismutase 1	7224.67	0.0945332	0.0858379	1.1013	0.270767	0.582581	1.06772
FBgn0003463	sog	short gastrulation	533.419	0.0946122	0.150121	0.630237	0.528539	0.792698	1.06778
FBgn0003464	sol	small optic lobes	4668.5	-0.000998462	0.0744672	-0.0134081	0.989302	0.99676	0.999308
FBgn0003475	spir	spire	1938.45	-0.025855	0.0944126	-0.273851	0.784199	0.924433	0.982238
FBgn0003479	spn-A	spindle A	415.544	0.12165	0.0902712	1.34761	0.177784	0.467533	1.08798
FBgn0003480	spn-B	spindle B	185.919	-0.00803671	0.139984	-0.0574117	0.954217	0.987709	0.994445
FBgn0003482	spn-D	spindle D	38.8351	0.242225	0.193996	1.24861	0.211808	0.51193	1.18282
FBgn0003483	spn-E	spindle E	298.362	-0.0188035	0.104431	-0.180057	0.857108	0.956576	0.987051
FBgn0003486	spo	spook	99.4767	-0.286465	0.169366	-1.6914	0.090761	0.316238	0.819909
FBgn0003495	spz	spatzle	708.115	-0.283352	0.112127	-2.52707	0.0115018	0.0771466	0.82168
FBgn0003499	sr	stripe	121.403	-0.289667	0.172923	-1.67512	0.0939107	0.322962	0.818091
FBgn0003502	Btk	Btk family kinase at 29A	6020.7	-0.16649	0.0630453	-2.64081	0.00827092	0.0606886	0.891008
FBgn0003507	srp	serpent	66.9732	-0.495826	0.203935	-2.43129	0.0150453	0.0944342	0.709156
FBgn0003510	Sry-alpha	Serendipity alpha	857.332	0.0476379	0.0791075	0.602192	0.547047	0.801659	1.03357
FBgn0003511	Sry-beta	Serendipity beta	857.332	0.0476379	0.0791075	0.602192	0.547047	0.801659	1.03357
FBgn0003512	Sry-delta	Serendipity delta	898.004	0.0121628	0.0797983	0.152419	0.878857	0.961824	1.00847
FBgn0003513	ss	spineless	38.5619	0.241385	0.185076	1.30425	0.192149	0.486293	1.18213
FBgn0003514	sqh	spaghetti squash	5339.14	-0.0558719	0.0697155	-0.801427	0.422884	0.718128	0.962013
FBgn0003515	st	scarlet	52.6575	-0.144507	0.202684	-0.712965	0.475868	0.755677	0.904689
FBgn0003517	sta	stubarista	40776.9	0.0501969	0.0847701	0.592153	0.553748	0.805711	1.03541
FBgn0003520	stau	staufen	8358.68	-0.0304274	0.0770913	-0.394693	0.693069	0.880116	0.97913
FBgn0003525	stg	string	3308.73	-0.219862	0.054819	-4.01069	6.05414e-05	0.000980077	0.858648
FBgn0003527	stil	stand still	6.01949	-0.0907072	0.179765	-0.504587	0.613849	0.839267	0.939062
FBgn0003545	sub	subito	846.836	0.153578	0.0940616	1.63274	0.102525	0.340675	1.11232
FBgn0003557	Su(dx)	Suppressor of deltex	1945.08	-0.00133852	0.0600168	-0.0223024	0.982207	0.993796	0.999073
FBgn0003559	su(f)	suppressor of forked	2171.84	0.0513497	0.0631394	0.813276	0.41606	0.713544	1.03623
FBgn0003567	su(Hw)	suppressor of Hairy wing	1868.25	0.0291938	0.0766686	0.380779	0.703368	0.885686	1.02044
FBgn0003575	su(sable)	suppressor of sable	2490.71	-0.0427257	0.0586044	-0.729053	0.465969	0.749185	0.970819
FBgn0003598	Su(var)3-7	Suppressor of variegation 3-7	3655.58	-0.0443211	0.0607008	-0.730156	0.465295	0.749185	0.969746
FBgn0003607	Su(var)205	Suppressor of variegation 205	11310.2	-0.0262876	0.0839552	-0.313115	0.754193	0.911444	0.981944
FBgn0003612	Su(var)2-10	Suppressor of variegation 2-10	5682.91	-0.0936748	0.0553074	-1.69371	0.0903203	0.315262	0.937133
FBgn0003638	su(w[a])	suppressor of white-apricot	7967.64	0.0416795	0.194285	0.214527	0.830136	0.944864	1.02931
FBgn0003651	svp	seven up	1533.4	0.0810358	0.0980941	0.826102	0.408746	0.70778	1.05778
FBgn0003654	sw	short wing	2104.7	-0.106341	0.0961286	-1.10623	0.268625	0.580788	0.928941
FBgn0003655	swa	swallow	3.28012	-0.0515032	0.159356	-0.323195	0.746548	0.907467	0.96493
FBgn0003656	sws	swiss cheese	3173.89	-0.00454036	0.0867108	-0.0523621	0.95824	0.98889	0.996858
FBgn0003660	Syb	Synaptobrevin	2579.27	-0.0622525	0.0709874	-0.876951	0.380513	0.68625	0.957768
FBgn0003676	CCT1	Chaperonin containing TCP1 subunit 1	9003.49	0.115451	0.075116	1.53697	0.124302	0.381017	1.08331
FBgn0003683	term	terminus	1.26411	-0.122318	0.107396	-1.13895	0.254725	NA	0.91871
FBgn0003687	Tbp	TATA binding protein	785.613	0.222493	0.107006	2.07925	0.0375942	0.180102	1.16675
FBgn0003701	thr	three rows	1047.39	0.0309656	0.0789414	0.392261	0.694865	0.880824	1.0217
FBgn0003710	tipE	temperature-induced paralytic E	1000.13	-0.253692	0.0794807	-3.19187	0.00141354	0.0149747	0.838747
FBgn0003714	tko	technical knockout	492.844	-0.279054	0.100371	-2.78022	0.0054322	0.0437418	0.824131
FBgn0003716	tkv	thickveins	2491.57	-0.203728	0.0787525	-2.58695	0.00968304	0.0682451	0.868304
FBgn0003719	tld	tolloid	445.55	0.568167	0.118771	4.78371	1.72086e-06	4.00958e-05	1.48264
FBgn0003720	tll	tailless	983.971	-0.168988	0.0944747	-1.78871	0.0736617	0.277838	0.889467
FBgn0003721	Tm1	Tropomyosin 1	12172.1	-0.0778821	0.0435738	-1.78736	0.0738792	0.278282	0.947447
FBgn0003731	Egfr	Epidermal growth factor receptor	1810.37	-0.222072	0.100394	-2.212	0.0269665	0.143379	0.857334
FBgn0003733	tor	torso	87.2851	0.170323	0.186649	0.912534	0.361488	0.671544	1.12531
FBgn0003741	tra	transformer	544.077	-0.123788	0.108458	-1.14134	0.253728	0.563452	0.917775
FBgn0003742	tra2	transformer 2	1625.62	-0.0188921	0.062488	-0.302331	0.7624	0.915075	0.98699
FBgn0003744	trc	tricornered	2785.62	-0.10165	0.054937	-1.85029	0.0642713	0.254741	0.931967
FBgn0003747	Gr5a	Gustatory receptor 5a	18.0816	-0.272859	0.20669	-1.32013	0.18679	0.479398	0.827678
FBgn0003748	Treh	Trehalase	4494.27	0.419384	0.0883412	4.74732	2.06134e-06	4.73195e-05	1.33736
FBgn0003751	trk	trunk	57.7399	0.178999	0.174158	1.02779	0.304047	0.616624	1.1321
FBgn0003861	trp	transient receptor potential	6.49566	-0.0565238	0.186267	-0.303455	0.761543	0.914708	0.961578
FBgn0003862	trx	trithorax	7393.71	-0.142744	0.130771	-1.09156	0.275026	0.586951	0.905795
FBgn0003863	alphaTry	alphaTrypsin	4.36816	0.242749	0.111225	2.18251	0.0290716	0.151085	1.18325
FBgn0003865	tsg	twisted gastrulation	0	NA	NA	NA	NA	NA	#VALUE!
FBgn0003866	tsh	teashirt	2928.19	0.000749458	0.0542269	0.0138208	0.988973	0.996604	1.00052
FBgn0003867	tsl	torso-like	205.018	-0.0832107	0.169797	-0.49006	0.624091	0.844935	0.943955
FBgn0003870	ttk	tramtrack	1276.73	-0.0819434	0.10869	-0.753917	0.450899	0.740193	0.944784
FBgn0003882	tub	tube	1549.28	-0.0128113	0.0668902	-0.191527	0.848113	0.951807	0.991159
FBgn0003884	alphaTub84B	alpha-Tubulin at 84B	93636.6	0.127178	0.0954708	1.33212	0.182821	0.475042	1.09216
FBgn0003885	alphaTub84D	alpha-Tubulin at 84D	6598.75	0.16655	0.0981476	1.69693	0.0897097	0.313792	1.12237
FBgn0003886	alphaTub85E	alpha-Tubulin at 85E	81.5898	-0.706128	0.198946	-3.54935	0.000386184	0.00490735	0.612963
FBgn0003888		beta-Tubulin at 60D	4844.17	-0.115026	0.107907	-1.06597	0.286437	0.598177	0.923366
FBgn0003889	betaTub85D	beta-Tubulin at 85D	120.64	0.0560944	0.151382	0.37055	0.710973	0.890205	1.03965
FBgn0003890	betaTub97EF	beta-Tubulin at 97EF	473.662	0.0811954	0.149801	0.542023	0.587803	0.826402	1.05789
FBgn0003891	tud	tudor	13953.9	-0.132083	0.11417	-1.1569	0.247314	0.555018	0.912513
FBgn0003892	ptc	patched	2056.21	-0.161526	0.0904544	-1.78572	0.0741443	0.278866	0.894079
FBgn0003896	tup	tailup	1788.23	-0.0913787	0.102856	-0.888413	0.374319	0.681219	0.938625
FBgn0003900	twi	twist	21.681	-0.268449	0.206658	-1.299	0.193944	0.488982	0.830212
FBgn0003916	snRNA:U1:21D	small nuclear RNA U1 at 21D	0.506101	-0.035458	0.0655324	-0.541076	0.588455	NA	0.975722
FBgn0003920	snRNA:U2:14B	small nuclear RNA U2 at 14B	0.515372	0.00927281	0.0727223	0.12751	0.898537	NA	1.00645
FBgn0003922	snRNA:U2:38ABa	small nuclear RNA U2 at 38AB a	1.64315	0.0290822	0.106177	0.273903	0.784159	NA	1.02036
FBgn0003923	snRNA:U2:38ABb	small nuclear RNA U2 at 38AB b	0	NA	NA	NA	NA	NA	#VALUE!
FBgn0003926			1.55913	0.0118614	0.115482	0.102712	0.918192	NA	1.00826
FBgn0003930	snRNA:U4:39B	small nuclear RNA U4 at 39B	18.6269	-0.126164	0.203457	-0.6201	0.535192	0.796008	0.916265
FBgn0003931	snRNA:U4:38AB	small nuclear RNA U4 at 38AB	0.78274	0.00409611	0.0704892	0.0581098	0.953661	NA	1.00284
FBgn0003933	snRNA:U5:14B	small nuclear RNA U5 at 14B	0	NA	NA	NA	NA	NA	#VALUE!
FBgn0003934	snRNA:U5:23D	small nuclear RNA U5 at 23D	0.134139	0.0133755	0.0482184	0.277394	0.781478	NA	1.00931
FBgn0003935	snRNA:U5:34A	small nuclear RNA U5 at 34A	0	NA	NA	NA	NA	NA	#VALUE!
FBgn0003936	snRNA:U5:35D	small nuclear RNA U5 at 35D	0	NA	NA	NA	NA	NA	#VALUE!
FBgn0003938	snRNA:U5:63BC	small nuclear RNA U5 at 63BC	0	NA	NA	NA	NA	NA	#VALUE!
FBgn0003941	RpL40	Ribosomal protein L40	21665.4	0.113105	0.103589	1.09186	0.274893	0.586881	1.08155
FBgn0003942	RpS27A	Ribosomal protein S27A	32243.9	0.136156	0.0972727	1.39974	0.161592	0.444164	1.09897
FBgn0003943	Ubi-p63E	Ubiquitin-63E	11852.6	-0.0146025	0.0866765	-0.168471	0.866213	0.95875	0.989929
FBgn0003944	Ubx	Ultrabithorax	893.132	-0.0451284	0.111119	-0.406127	0.684649	0.876905	0.969204
FBgn0003950	unc	uncoordinated	68.0391	0.630987	0.175941	3.58635	0.000335336	0.00435013	1.54862
FBgn0003961	Uro	Urate oxidase	0.628554	0.0387892	0.0580984	0.667646	0.504359	NA	1.02725
FBgn0003963	ush	u-shaped	981.294	-0.0855474	0.0949218	-0.901241	0.36746	0.676354	0.942427
FBgn0003964	usp	ultraspiracle	2979.25	0.0169429	0.0637559	0.265747	0.790434	0.928438	1.01181
FBgn0003965	v	vermilion	7.83718	0.302264	0.199418	1.51573	0.129587	0.390216	1.23308
FBgn0003969	vap	vacuolar peduncle	6106.22	-0.198901	0.0575778	-3.45447	0.000551376	0.00676317	0.871214
FBgn0003975	vg	vestigial	298.039	-0.0654589	0.104713	-0.625128	0.531887	0.79501	0.955641
FBgn0003977	vir	virilizer	2256.72	-0.0290541	0.0911958	-0.318591	0.750037	0.909655	0.980063
FBgn0003978	vls	valois	697.785	0.194906	0.111461	1.74865	0.0803523	0.294518	1.14465
FBgn0003979	Vm26Aa	Vitelline membrane 26Aa	4.04478	-0.246284	0.161523	-1.52476	0.127318	0.386137	0.843065
FBgn0003980	Vm26Ab	Vitelline membrane 26Ab	1.47823	0.0732135	0.110694	0.661407	0.508351	NA	1.05206
FBgn0003983	Vm34Ca	Vitelline membrane 34Ca	7.86323	0.161461	0.194997	0.828015	0.407662	0.707479	1.11842
FBgn0003984	vn	vein	315.686	0.167054	0.123241	1.3555	0.175258	0.464158	1.12276
FBgn0003996	w	white	152.655	4.06841	0.192012	21.1884	1.22266e-99	1.35724e-96	16.777
FBgn0003997	hid	head involution defective	532.466	-0.608752	0.123197	-4.9413	7.76039e-07	1.97066e-05	0.655764
FBgn0004003	wbl	windbeutel	143.804	-0.415837	0.204668	-2.03176	0.0421778	0.193969	0.749584
FBgn0004034	y	yellow	44.1688	0.337919	0.197299	1.71272	0.0867637	0.306877	1.26393
FBgn0004045	Yp1	Yolk protein 1	11.2535	-0.0277303	0.203831	-0.136046	0.891785	0.966937	0.980962
FBgn0004047	Yp3	Yolk protein 3	13.887	0.204414	0.207063	0.987206	0.323542	0.635903	1.15222
FBgn0004049	yrt	yurt	1580.43	-0.110117	0.109681	-1.00398	0.315388	0.628415	0.926513
FBgn0004050	z	zeste	2436.99	-0.0450789	0.0744841	-0.605215	0.545036	0.801211	0.969237
FBgn0004052	Z600	Z600	2.89367	0.0520321	0.15062	0.345454	0.729753	0.899587	1.03672
FBgn0004053	zen	zerknullt	1.08156	-0.0520042	0.0790973	-0.657471	0.510878	NA	0.964595
FBgn0004054	zen2	zerknullt-related	0	NA	NA	NA	NA	NA	#VALUE!
FBgn0004055	uzip	unzipped	3985.57	-0.479196	0.0609739	-7.85904	3.87084e-15	2.45538e-13	0.717377
FBgn0004057	Zw	Zwischenferment	196.277	0.296792	0.115588	2.56767	0.0102383	0.0710965	1.22841
FBgn0004066	Prosalpha4	Proteasome alpha4 subunit	5285.53	0.0961659	0.10455	0.919806	0.357674	0.667301	1.06893
FBgn0004087	Dhfr	Dihydrofolate reductase	394.244	0.295885	0.119011	2.4862	0.0129115	0.083957	1.22764
FBgn0004101	bs	blistered	568.957	0.0138003	0.105244	0.131126	0.895676	0.968187	1.00961
FBgn0004102	oc	ocelliless	895.024	-0.0926084	0.135773	-0.682082	0.495187	0.769294	0.937826
FBgn0004103	Pp1-87B	Protein phosphatase 1 at 87B	14041.1	-0.0557251	0.0804813	-0.692399	0.488687	0.764899	0.962111
FBgn0004106	Cdk1	Cyclin-dependent kinase 1	2142.53	0.113565	0.102643	1.10641	0.268548	0.580782	1.0819
FBgn0004107	Cdk2	Cyclin-dependent kinase 2	1595.78	0.0993532	0.0723304	1.3736	0.169565	0.455366	1.07129
FBgn0004108	Nrt	Neurotactin	28632	-0.190798	0.0642767	-2.96839	0.00299362	0.0272707	0.876121
FBgn0004110	tin	tinman	9.88387	-0.0835832	0.201071	-0.415691	0.677636	0.873012	0.943711
FBgn0004117	Tm2	Tropomyosin 2	68.7808	0.180422	0.195648	0.922174	0.356438	0.665793	1.13322
FBgn0004118	nAChRbeta2	nicotinic Acetylcholine Receptor beta2	1629.43	1.84025e-05	0.0976753	0.000188405	0.99985	0.999916	1.00001
FBgn0004132	boca	boca	1298.99	0.084438	0.0913213	0.924626	0.355161	0.664766	1.06027
FBgn0004133	blow	blown fuse	1288.37	0.0249075	0.0968702	0.257123	0.797084	0.93111	1.01741
FBgn0004143	nullo	nullo	0.611512	0.0313486	0.0760367	0.412283	0.680132	NA	1.02197
FBgn0004167	kst	karst	3287.52	0.0337916	0.121099	0.279041	0.780213	0.92341	1.0237
FBgn0004168	5-HT1A	5-hydroxytryptamine (serotonin) receptor 1A	1031.87	0.167846	0.0885447	1.8956	0.0580127	0.239228	1.12338
FBgn0004169	up	upheld	76.9145	0.280129	0.202111	1.38602	0.165741	0.44984	1.2143
FBgn0004170	sc	scute	131.387	0.0219287	0.150426	0.145777	0.884097	0.963576	1.01532
FBgn0004171	Mst98Cb	Male-specific RNA 98Cb	0.0823819	-0.00630957	0.0482184	-0.130854	0.895891	NA	0.995636
FBgn0004172	Mst84Da	Male-specific RNA 84Da	0	NA	NA	NA	NA	NA	#VALUE!
FBgn0004173	Mst84Db	Male-specific RNA 84Db	0.247146	-0.0237713	0.0482717	-0.492448	0.622402	NA	0.983658
FBgn0004174	Mst84Dc	Male-specific RNA 84Dc	0.210513	-0.0161521	0.0482184	-0.334978	0.737641	NA	0.988867
FBgn0004175	Mst84Dd	Male-specific RNA 84Dd	0.415915	-0.0394436	0.0531095	-0.742684	0.457673	NA	0.97303
FBgn0004177	mts	microtubule star	19508.8	-0.0691201	0.0626242	-1.10373	0.269711	0.582055	0.953219
FBgn0004179	Csp	Cysteine string protein	8664.93	-0.0856559	0.0507721	-1.68707	0.0915905	0.317826	0.942356
FBgn0004181	Ebp	Ejaculatory bulb protein	0	NA	NA	NA	NA	NA	#VALUE!
FBgn0004183	snRNA:U1:82Eb	small nuclear RNA U1 at 82Eb	0.571441	0.0389482	0.0664755	0.585903	0.557941	NA	1.02736
FBgn0004185	snRNA:U1:95Ca	small nuclear RNA U1 at 95C a	0.66048	0.020093	0.0682343	0.294471	0.768398	NA	1.01402
FBgn0004186	snRNA:U1:95Cb	small nuclear RNA U1 at 95C b	0.961397	0.00861984	0.0849317	0.101491	0.91916	NA	1.00599
FBgn0004187	snRNA:U1:95Cc	small nuclear RNA U1 at 95C c	1.70403	0.0281876	0.120699	0.233536	0.815345	NA	1.01973
FBgn0004188	snRNA:U6:96Aa	small nuclear RNA U6 at 96A a	0.247162	0.00353296	0.0482184	0.0732699	0.941591	NA	1.00245
FBgn0004189	snRNA:U6:96Ab	small nuclear RNA U6 at 96A b	0.239396	0.00353296	0.0482184	0.0732699	0.941591	NA	1.00245
FBgn0004190	snRNA:U6:96Ac	small nuclear RNA U6 at 96A c	0	NA	NA	NA	NA	NA	#VALUE!
FBgn0004191	snRNA:U2:34ABa	small nuclear RNA U2 at 34AB a	2.72263	0.0234911	0.140278	0.167461	0.867007	0.959084	1.01642
FBgn0004192	snRNA:U2:34ABb	small nuclear RNA U2 at 34AB b	0.27273	0.023218	0.0482184	0.481518	0.630148	NA	1.01622
FBgn0004197	Ser	Serrate	394.469	-0.375236	0.158954	-2.36066	0.0182424	0.108498	0.770979
FBgn0004198	ct	cut	5689.58	-0.293881	0.196499	-1.49559	0.134761	0.399071	0.815705
FBgn0004227	nonA	no on or off transient A	11370.4	-0.157424	0.0536078	-2.93658	0.00331854	0.0294874	0.896625
FBgn0004228	mex1	midgut expression 1	9.10038	-0.0265187	0.182255	-0.145503	0.884314	0.963576	0.981787
FBgn0004237	Hrb87F	Heterogeneous nuclear ribonucleoprotein at 87F	15622.9	-0.0244212	0.0883163	-0.27652	0.782149	0.924374	0.983215
FBgn0004240	DptA	Diptericin A	2.83003	0.437883	0.147422	2.97026	0.00297544	0.027137	1.35462
FBgn0004242	Syt1	Synaptotagmin 1	8996.83	-0.0552767	0.14743	-0.374936	0.707708	0.888532	0.96241
FBgn0004244	Rdl	Resistant to dieldrin	1567.43	0.0505497	0.201387	0.251008	0.801808	0.933474	1.03566
FBgn0004359	T48	Transcript 48	290.682	-0.0317611	0.151871	-0.209132	0.834345	0.946379	0.978225
FBgn0004360	Wnt2	Wnt oncogene analog 2	292.924	0.0156104	0.136292	0.114536	0.908813	0.972533	1.01088
FBgn0004362	HmgD	High mobility group protein D	53246.4	-0.0371069	0.103279	-0.359286	0.719381	0.894607	0.974607
FBgn0004363	porin	porin	17091.7	0.127333	0.100307	1.26944	0.204284	0.501871	1.09227
FBgn0004364			2098.08	-0.233829	0.0674757	-3.46538	0.000529474	0.00651509	0.850375
FBgn0004367	mei-41	meiotic 41	1044.33	0.0382015	0.10628	0.359441	0.719265	0.894607	1.02683
FBgn0004368	Ptp4E	Protein tyrosine phosphatase 4E	1320.13	-0.0935996	0.104185	-0.898398	0.368973	0.678043	0.937182
FBgn0004369	Ptp99A	Protein tyrosine phosphatase 99A	7769.45	-0.132388	0.113784	-1.16351	0.244624	0.55139	0.91232
FBgn0004370	Ptp10D	Protein tyrosine phosphatase 10D	5120.6	-0.0893648	0.0981879	-0.910141	0.362748	0.672561	0.939936
FBgn0004372	aly	always early	0.657052	-0.0176134	0.0835771	-0.210744	0.833087	NA	0.987866
FBgn0004373	fwd	four wheel drive	5919.88	-0.136265	0.0981328	-1.38858	0.164961	0.448923	0.909872
FBgn0004374	neb	nebbish	658.453	0.32402	0.105232	3.07911	0.00207621	0.0203797	1.25181
FBgn0004378	Klp61F	Kinesin-like protein at 61F	2185.97	0.152869	0.0793074	1.92754	0.0539118	0.227082	1.11178
FBgn0004379	Klp67A	Kinesin-like protein at 67A	1481.61	-0.0846143	0.092716	-0.912618	0.361444	0.671544	0.943037
FBgn0004380	Klp64D	Kinesin-like protein at 64D	2221.82	-0.108202	0.0712045	-1.51959	0.128613	0.388124	0.927744
FBgn0004381	Klp68D	Kinesin-like protein at 68D	2185.66	-0.0577391	0.0713872	-0.808816	0.418621	0.715629	0.960769
FBgn0004387	Klp98A	Kinesin-like protein at 98A	1513.66	-0.14408	0.0715474	-2.01377	0.0440342	0.198819	0.904956
FBgn0004389	bnk	bottleneck	0.164764	-0.0161521	0.0482184	-0.334978	0.737641	NA	0.988867
FBgn0004390	RasGAP1	Ras GTPase activating protein 1	2481.71	-0.190371	0.0828864	-2.29677	0.021632	0.122739	0.87638
FBgn0004391	shtd	shattered	1479.49	-0.000801857	0.0746777	-0.0107376	0.991433	0.997079	0.999444
FBgn0004394	pdm2	POU domain protein 2	192.233	0.0571245	0.158423	0.360582	0.718412	0.894579	1.04039
FBgn0004395	unk	unkempt	5117.55	-0.174752	0.103626	-1.68637	0.0917239	0.317826	0.88592
FBgn0004396	CrebA	Cyclic-AMP response element binding protein A	749.765	-0.201825	0.106082	-1.90254	0.0571006	0.236703	0.86945
FBgn0004397	Vinc	Vinculin	1588.92	-0.300965	0.0660425	-4.55714	5.18557e-06	0.000108464	0.81171
FBgn0004400	rhi	rhino	1.74975	-0.0179436	0.130027	-0.137999	0.890241	0.9664	0.987639
FBgn0004401	Pep	Protein on ecdysone puffs	28557.3	-0.107027	0.0429027	-2.49465	0.0126081	0.0826762	0.928499
FBgn0004403	RpS14a	Ribosomal protein S14a	15730.1	0.100621	0.104596	0.961991	0.336054	0.646924	1.07223
FBgn0004404	RpS14b	Ribosomal protein S14b	5987.53	0.0135136	0.0867151	0.155839	0.87616	0.961551	1.00941
FBgn0004406	PolG1	DNA polymerase gamma subunit 1	340.539	0.129244	0.0982122	1.31597	0.188184	0.481251	1.09372
FBgn0004407	PolG2	DNA polymerase gamma subunit 2	1237.21	0.0172768	0.0793245	0.2178	0.827585	0.944141	1.01205
FBgn0004414	msopa	male-specific opa containing gene	0.860795	-0.0665638	0.0755055	-0.881576	0.378006	NA	0.95491
FBgn0004419	me31B	maternal expression at 31B	8773.64	-0.0681362	0.0733133	-0.929385	0.35269	0.662142	0.953869
FBgn0004425	LysB	Lysozyme B	3.76289	0.43045	0.140617	3.06116	0.00220481	0.0213489	1.34765
FBgn0004426	LysC	Lysozyme C	0.660892	0.0640069	0.0602034	1.06318	0.287701	NA	1.04537
FBgn0004427	LysD	Lysozyme D	3.92175	0.262954	0.12166	2.16139	0.0306653	0.15718	1.19993
FBgn0004428	LysE	Lysozyme E	2.24477	0.211205	0.118047	1.78916	0.0735888	0.277793	1.15765
FBgn0004429	LysP	Lysozyme P	1.5346	0.146952	0.0985266	1.4915	0.13583	NA	1.10723
FBgn0004430	LysS	Lysozyme S	2.90837	0.251173	0.122803	2.04532	0.0408229	0.190234	1.19017
FBgn0004431	LysX	Lysozyme X	2.23838	-0.0591498	0.132251	-0.447255	0.654691	0.860864	0.95983
FBgn0004432	Cyp1	Cyclophilin 1	33723	0.112046	0.0874784	1.28085	0.200248	0.497291	1.08076
FBgn0004435	Galphaq	G protein alpha q subunit	8680	-0.242015	0.102948	-2.35084	0.018731	0.110726	0.845564
FBgn0004436	Ubc6	Ubiquitin conjugating enzyme 6	3899.3	-0.218577	0.0522687	-4.18178	2.89232e-05	0.000513708	0.859413
FBgn0004449	Ten-m	Tenascin major	13742.5	-0.172714	0.110708	-1.56008	0.11874	0.370624	0.887172
FBgn0004456	mew	multiple edematous wings	1505.86	0.0826395	0.0813834	1.01543	0.309899	0.622964	1.05895
FBgn0004463	Polr3B	RNA polymerase III subunit B	1330.01	0.00571666	0.0767877	0.0744475	0.940654	0.983299	1.00397
FBgn0004465	Su(P)	Suppressor of ref(2)P sterility	1376.66	0.0752586	0.0912296	0.824936	0.409408	0.708373	1.05355
FBgn0004507	Glyp	Glycogen phosphorylase	5266.06	0.110491	0.100875	1.09532	0.273375	0.585313	1.0796
FBgn0004509	Fur1	Furin 1	2694.66	0.0167441	0.126261	0.132615	0.894498	0.967558	1.01167
FBgn0004510	Ets97D	Ets at 97D	485.955	-0.0691879	0.0872611	-0.792884	0.427846	0.722498	0.953174
FBgn0004511	dy	dusky	15.7306	0.114561	0.207708	0.551547	0.581259	0.823234	1.08265
FBgn0004512	Mdr49	Multi drug resistance 49	458.836	-0.45872	0.133072	-3.44715	0.000566525	0.00692168	0.727632
FBgn0004513	Mdr65	Multi drug resistance 65	4198.89	0.59538	0.0931005	6.39503	1.60518e-10	6.6346e-09	1.51087
FBgn0004514	Oct-TyrR	Octopamine-Tyramine receptor	495.863	0.129987	0.0847311	1.53411	0.125002	0.382036	1.09428
FBgn0004516	Gad1	Glutamic acid decarboxylase 1	2243.68	-0.100069	0.111754	-0.895445	0.370549	0.679162	0.932988
FBgn0004552	Akh	Adipokinetic hormone	1259.29	0.347104	0.115318	3.00997	0.00261273	0.0243762	1.272
FBgn0004554	Edg91	Ecdysone-dependent gene 91	14.236	0.320747	0.206291	1.55483	0.119987	0.373392	1.24898
FBgn0004556	Dbp73D	Dead box protein 73D	460.102	0.193022	0.118903	1.62335	0.104514	0.344487	1.14316
FBgn0004567	slp2	sloppy paired 2	1217.74	-0.0528737	0.0739875	-0.71463	0.474838	0.755627	0.964014
FBgn0004569	aos	argos	872.855	-0.504632	0.0717699	-7.03126	2.04683e-12	1.04637e-10	0.70484
FBgn0004573	5-HT7	5-hydroxytryptamine (serotonin) receptor 7	501.725	0.287332	0.0924717	3.10724	0.0018884	0.018983	1.22038
FBgn0004574	Rop	Ras opposite	4058	-0.0651778	0.0582905	-1.11815	0.263501	0.574787	0.955827
FBgn0004575	Syn	Synapsin	5433.76	-0.00980536	0.10084	-0.0972371	0.922538	0.977179	0.993226
FBgn0004577	Pxd	Peroxidase	8.41235	0.159086	0.19437	0.81847	0.413089	0.711237	1.11658
FBgn0004580	Cbp53E	Calbindin 53E	2220.01	0.155678	0.0985022	1.58046	0.114002	0.361869	1.11395
FBgn0004581	bgcn	benign gonial cell neoplasm	31.221	-0.43254	0.200932	-2.15267	0.0313443	0.159608	0.740956
FBgn0004583	ex	expanded	2116.3	-0.039491	0.118957	-0.331978	0.739906	0.905201	0.972998
FBgn0004584	Rrp1	Recombination repair protein 1	5850.82	0.0370685	0.0710784	0.521516	0.602008	0.832963	1.02603
FBgn0004587	B52	B52	17318.1	-0.0570281	0.0725417	-0.786142	0.431784	0.725287	0.961242
FBgn0004588	Eig71Ea	Ecdysone-induced gene 71Ea	0.251152	-0.0161521	0.0482184	-0.334978	0.737641	NA	0.988867
FBgn0004589	Eig71Eb	Ecdysone-induced gene 71Eb	0.141906	0.0133755	0.0482184	0.277394	0.781478	NA	1.00931
FBgn0004590	Eig71Ec	Ecdysone-induced gene 71Ec	0	NA	NA	NA	NA	NA	#VALUE!
FBgn0004591	Eig71Ed	Ecdysone-induced gene 71Ed	0.550377	0.0397628	0.0485999	0.818165	0.413263	NA	1.02794
FBgn0004592	Eig71Ee	Ecdysone-induced gene 71Ee	2.37699	-0.0190024	0.136556	-0.139155	0.889328	0.965836	0.986915
FBgn0004593	Eig71Ef	Ecdysone-induced gene 71Ef	0	NA	NA	NA	NA	NA	#VALUE!
FBgn0004594	Eig71Eg	Ecdysone-induced gene 71Eg	0	NA	NA	NA	NA	NA	#VALUE!
FBgn0004595	pros	prospero	25564.5	0.0142438	0.199065	0.0715535	0.942957	0.98409	1.00992
FBgn0004597	CycC	Cyclin C	856.302	-0.0289969	0.107484	-0.269778	0.787331	0.926682	0.980102
FBgn0004598	Fur2	Furin 2	3575.01	-0.0210847	0.0801477	-0.263074	0.792494	0.929639	0.985491
FBgn0004606	zfh1	Zn finger homeodomain 1	3292.29	-0.185954	0.107499	-1.72983	0.0836611	0.30187	0.879068
FBgn0004607	zfh2	Zn finger homeodomain 2	7542.9	-0.0382845	0.142201	-0.269228	0.787754	0.926899	0.973812
FBgn0004611	Plc21C	Phospholipase C at 21C	4596.81	0.108569	0.103152	1.05252	0.292559	0.604609	1.07816
FBgn0004618	gl	glass	447.157	-0.00664832	0.207515	-0.0320378	0.974442	0.99161	0.995402
FBgn0004619	GluRIA	Glutamate receptor IA	1202.3	0.0283803	0.0792786	0.357982	0.720357	0.894958	1.01987
FBgn0004620	GluRIIA	Glutamate receptor IIA	45.6919	-0.195648	0.197019	-0.993042	0.32069	0.633585	0.87318
FBgn0004622	TkR99D	Tachykinin-like receptor at 99D	619.514	-0.111703	0.0896304	-1.24626	0.212667	0.513368	0.925495
FBgn0004623	Gbeta76C	G protein beta-subunit 76C	0.829383	-0.00379291	0.091072	-0.0416474	0.96678	NA	0.997374
FBgn0004629	Cys	Cystatin-like	704.331	0.810648	0.132786	6.10491	1.02859e-09	3.8612e-08	1.754
FBgn0004635	rho	rhomboid	1179.56	0.375223	0.082749	4.53447	5.7748e-06	0.000119502	1.29704
FBgn0004636	Rap1	Rap1 GTPase	8425.78	-0.0628645	0.052422	-1.1992	0.23045	0.534575	0.957361
FBgn0004638	drk	downstream of receptor kinase	6648.35	-0.144744	0.0570355	-2.53779	0.0111555	0.0753741	0.90454
FBgn0004643	Zw10	Zeste-white 10	1723.28	0.022757	0.0680131	0.334597	0.737929	0.903787	1.0159
FBgn0004644	hh	hedgehog	106.009	-0.222415	0.193859	-1.1473	0.251256	0.560408	0.857129
FBgn0004646	ogre	optic ganglion reduced	10031.7	-0.0948455	0.0643043	-1.47495	0.140226	0.407643	0.936373
FBgn0004647	N	Notch	6373.82	-0.0544732	0.0840074	-0.648433	0.516705	0.783861	0.962946
FBgn0004648	svr	silver	7502.2	-0.126525	0.0537068	-2.35585	0.0184802	0.109493	0.916035
FBgn0004649	yl	yolkless	0.839003	0.0847288	0.0842366	1.00584	0.314491	NA	1.06049
FBgn0004650	fs(1)N	female sterile (1) Nasrat	3.86621	0.0839312	0.166799	0.503189	0.614832	0.839861	1.0599
FBgn0004652	fru	fruitless	1282.78	-0.0137352	0.113655	-0.12085	0.90381	0.971365	0.990525
FBgn0004654	Pgd	Phosphogluconate dehydrogenase	764.48	0.0584984	0.104539	0.559585	0.575763	0.820008	1.04138
FBgn0004655	wapl	wings apart-like	3241.16	0.00864304	0.0835291	0.103473	0.917587	0.975769	1.00601
FBgn0004656	fs(1)h	female sterile (1) homeotic	13389.5	-0.198113	0.128401	-1.54292	0.12285	0.378736	0.87169
FBgn0004657	mys	myospheroid	4124.88	-0.220595	0.0556176	-3.96628	7.30016e-05	0.00115531	0.858211
FBgn0004666	sim	single-minded	876.086	-0.28236	0.0892953	-3.1621	0.00156637	0.0163082	0.822245
FBgn0004687	Mlc-c	Myosin light chain cytoplasmic	5250.22	-0.0426047	0.0705021	-0.604304	0.545641	0.801301	0.9709
FBgn0004698	Xpc	Xeroderma pigmentosum, complementation group C	4983.36	-0.0200873	0.0651323	-0.308407	0.757773	0.913193	0.986173
FBgn0004777	Ccp84Ag	Ccp84Ag	0.683707	-0.0626341	0.0605369	-1.03464	0.300836	NA	0.957514
FBgn0004778	Ccp84Af	Ccp84Af	0.558132	-0.0517136	0.0566561	-0.912762	0.361368	NA	0.96479
FBgn0004779	Ccp84Ae	Ccp84Ae	0	NA	NA	NA	NA	NA	#VALUE!
FBgn0004780	Ccp84Ad	Ccp84Ad	0.770889	-0.0751685	0.082133	-0.915204	0.360085	NA	0.949231
FBgn0004781	Ccp84Ac	Ccp84Ac	0.261649	0.023218	0.0482184	0.481518	0.630148	NA	1.01622
FBgn0004782	Ccp84Ab	Ccp84Ab	30.8296	0.982016	0.203066	4.83594	1.32518e-06	3.20296e-05	1.97522
FBgn0004783	Ccp84Aa	Ccp84Aa	10.7562	0.129413	0.205144	0.630839	0.528146	0.792319	1.09385
FBgn0004784	inaC	inactivation no afterpotential C	69.6048	-0.516356	0.207661	-2.48653	0.0128994	0.0839139	0.699136
FBgn0004795	retn	retained	257.163	-0.322875	0.192766	-1.67496	0.0939418	0.322998	0.799475
FBgn0004797	mdy	midway	724.212	-0.286798	0.108696	-2.63852	0.0083268	0.0609547	0.819719
FBgn0004811	fs(2)ltoPP43	female sterile (2) ltoPP43	1942.82	0.107831	0.0596704	1.80712	0.0707442	0.27019	1.07761
FBgn0004828	His3.3B	Histone H3.3B	63560	-0.241673	0.0766273	-3.15388	0.00161117	0.0166571	0.845764
FBgn0004832	Xpac	Xeroderma pigmentosum group A-like	613.441	0.0429941	0.101079	0.425351	0.670581	0.869193	1.03025
FBgn0004837	Su(H)	Suppressor of Hairless	1010.2	-0.0379426	0.0825958	-0.459377	0.645964	0.856636	0.974043
FBgn0004838	Hrb27C	Heterogeneous nuclear ribonucleoprotein at 27C	38174.8	-0.0805563	0.0922895	-0.872866	0.382736	0.68804	0.945693
FBgn0004839	otk	off-track	9025.98	-0.3472	0.0749859	-4.6302	3.65305e-06	7.92906e-05	0.786108
FBgn0004841	TkR86C	Tachykinin-like receptor at 86C	290.128	0.182755	0.117312	1.55785	0.119268	0.37184	1.13505
FBgn0004842	RYa-R	RYamide receptor	94.5818	0.0547424	0.171039	0.320058	0.748924	0.908737	1.03867
FBgn0004852	Ac76E	Adenylyl cyclase 76E	461.8	0.356963	0.120384	2.96521	0.00302475	0.0274738	1.28073
FBgn0004854	B-H2	BarH2	329.17	-0.255949	0.151837	-1.68568	0.0918566	0.31808	0.837436
FBgn0004855	Polr2I	RNA polymerase II subunit I	966.679	-0.037939	0.0724909	-0.523363	0.600722	0.831995	0.974045
FBgn0004856	Bx42	Bx42	3063.48	0.0475575	0.0789834	0.60212	0.547094	0.801659	1.03351
FBgn0004858	elB	elbow B	1101.85	0.148491	0.100963	1.47075	0.141359	0.409575	1.10841
FBgn0004859	ci	cubitus interruptus	3194.47	-0.121221	0.109799	-1.10402	0.269584	0.581889	0.919409
FBgn0004860	ph-d	polyhomeotic distal	2742.35	-0.0811411	0.0752384	-1.07845	0.280832	0.592668	0.94531
FBgn0004861	ph-p	polyhomeotic proximal	6259.53	-0.16051	0.0900693	-1.78207	0.074738	0.280327	0.894709
FBgn0004862	bap	bagpipe	13.9594	0.268466	0.204412	1.31336	0.189062	0.482227	1.20453
FBgn0004863	C15	C15	133.628	-0.00649584	0.138546	-0.0468858	0.962604	0.989603	0.995508
FBgn0004864	hop	hopscotch	1629.85	-0.10391	0.0715673	-1.45193	0.146522	0.419356	0.930507
FBgn0004865	Eip78C	Ecdysone-induced protein 78C	1116.64	-0.372242	0.127279	-2.92462	0.00344874	0.0305222	0.772581
FBgn0004867	RpS2	Ribosomal protein S2	34348.7	0.151984	0.0940986	1.61515	0.106278	0.347571	1.1111
FBgn0004868	Gdi	GDP dissociation inhibitor	18786.7	-0.00537849	0.0572078	-0.0940167	0.925096	0.97809	0.996279
FBgn0004870	bab1	bric a brac 1	761.559	-0.480456	0.126685	-3.79253	0.000149121	0.00216791	0.716751
FBgn0004872	piwi	P-element induced wimpy testis	346.128	-0.141788	0.129865	-1.09181	0.274918	0.586881	0.906395
FBgn0004875	enc	encore	7608.27	-0.14816	0.10559	-1.40317	0.160567	0.442384	0.9024
FBgn0004876	cdi	center divider	4239.09	-0.176302	0.0841409	-2.09531	0.0361432	0.174822	0.884969
FBgn0004878	cas	castor	1994.61	-0.0224172	0.147747	-0.151727	0.879403	0.961841	0.984582
FBgn0004880	scrt	scratch	4841.67	-0.193627	0.20051	-0.965674	0.334207	0.645287	0.874405
FBgn0004882	orb	oo18 RNA-binding protein	744.95	-0.117165	0.15648	-0.748752	0.454007	0.742082	0.921998
FBgn0004885	tok	tolkin	4759.06	-0.142371	0.0781478	-1.82182	0.0684828	0.264881	0.906029
FBgn0004888	Scsalpha1	Succinyl-coenzyme A synthetase alpha subunit 1	4217.91	0.125214	0.0886013	1.41323	0.157588	0.437899	1.09067
FBgn0004889	tws	twins	6708.09	-0.121168	0.0656667	-1.8452	0.0650086	0.256877	0.919443
FBgn0004892	sob	sister of odd and bowl	78.4721	-0.242743	0.207529	-1.16969	0.242128	0.548369	0.845137
FBgn0004893	bowl	brother of odd with entrails limited	1092.02	-0.279298	0.144275	-1.93587	0.0528837	0.223941	0.823992
FBgn0004895	FoxL1	Forkhead box L1	0.805277	-0.104605	0.0775748	-1.34844	0.177516	NA	0.930059
FBgn0004896	fd59A	forkhead domain 59A	984.82	-0.444865	0.0995693	-4.46789	7.89946e-06	0.000160059	0.734653
FBgn0004897	fd96Ca	forkhead domain 96Ca	31.87	-0.119777	0.205282	-0.583475	0.559573	0.809714	0.92033
FBgn0004898	fd96Cb	forkhead domain 96Cb	116.018	-0.264266	0.181761	-1.45392	0.145968	0.418104	0.832622
FBgn0004901	Prat	Phosphoribosylamidotransferase	511.589	0.150838	0.100307	1.50377	0.132641	0.395604	1.11021
FBgn0004903	Rb97D	Ribonuclear protein at 97D	2531.91	-0.0756883	0.0878743	-0.861324	0.389059	0.691726	0.948889
FBgn0004907	14-3-3zeta	14-3-3zeta	51414.5	-0.0468569	0.0727755	-0.643856	0.519669	0.786385	0.968043
FBgn0004908	Arl2	ADP ribosylation factor-like 2	641.825	-0.0171661	0.0997095	-0.172161	0.863311	0.957694	0.988172
FBgn0004910	Eip63F-1	Ecdysone-induced protein 63F 1	669.361	0.000443468	0.127129	0.00348834	0.997217	0.998933	1.00031
FBgn0004911	asRNA:Eig63F-2	antisense RNA:Ecdysone-induced gene 63F 2	3.2863	-0.0533034	0.149053	-0.357614	0.720632	0.894958	0.963727
FBgn0004913	Gnf1	Germ line transcription factor 1	2402.86	0.132672	0.0617533	2.14843	0.0316799	0.160737	1.09632
FBgn0004914	Hnf4	Hepatocyte nuclear factor 4	519.661	0.0171066	0.0926746	0.184588	0.853553	0.95513	1.01193
FBgn0004915	TfIIB	Transcription factor IIB	1919.7	-0.0442035	0.0730835	-0.604836	0.545288	0.801301	0.969825
FBgn0004919	gol	goliath	1600.14	-0.128471	0.0889285	-1.44466	0.148554	0.422913	0.9148
FBgn0004921	Ggamma1	G protein gamma 1	12130.4	-0.00787977	0.0664186	-0.118638	0.905562	0.97172	0.994553
FBgn0004924	Top1	Topoisomerase 1	8046.76	-0.0869275	0.0733365	-1.18532	0.235889	0.540065	0.941526
FBgn0004926	eIF2beta	eukaryotic translation initiation factor 2 subunit beta	4925.74	0.0648286	0.0855076	0.758162	0.448354	0.738061	1.04596
FBgn0004956	upd1	unpaired 1	102.288	-0.359784	0.171203	-2.1015	0.0355968	0.173117	0.779281
FBgn0004957	por	porcupine	892.821	-0.0673036	0.0923088	-0.729114	0.465932	0.749185	0.95442
FBgn0004959	phtm	phantom	4285.09	0.34717	0.204379	1.69866	0.089384	0.313217	1.27206
FBgn0005198	gig	gigas	2028.21	-0.0668107	0.0813961	-0.820809	0.411755	0.710103	0.954746
FBgn0005278	Sam-S	S-adenosylmethionine Synthetase	10681.1	0.0444229	0.0469079	0.947024	0.343627	0.652689	1.03127
FBgn0005322	nmd	no mitochondrial derivative	1264.32	-0.0539121	0.0850038	-0.634231	0.52593	0.791007	0.963321
FBgn0005355	Su(fu)	Suppressor of fused	821.62	0.0731316	0.0789371	0.926455	0.35421	0.663993	1.052
FBgn0005386	ash1	absent, small, or homeotic discs 1	2666.38	-0.0847348	0.0878862	-0.964143	0.334974	0.646126	0.942958
FBgn0005390	fs(1)M3	female sterile (1) M3	34.8569	-0.925297	0.202093	-4.57857	4.68173e-06	9.91263e-05	0.526572
FBgn0005391	Yp2	Yolk protein 2	12.9178	-0.170514	0.206621	-0.825248	0.409231	0.708257	0.888526
FBgn0005411	U2af50	U2 small nuclear riboprotein auxiliary factor 50	4645.11	0.00436955	0.0775561	0.0563405	0.955071	0.98795	1.00303
FBgn0005427	ewg	erect wing	7082.56	-0.292924	0.0842851	-3.4754	0.000510098	0.00631668	0.816246
FBgn0005533	RpS17	Ribosomal protein S17	17973.7	0.242383	0.103227	2.34806	0.0188714	0.111344	1.18295
FBgn0005536	Mbs	Myosin binding subunit	3368.16	-0.0517406	0.0968529	-0.534218	0.59319	0.828352	0.964772
FBgn0005558	ey	eyeless	1577.69	-0.153952	0.103262	-1.49089	0.135991	0.40159	0.898785
FBgn0005561	sv	shaven	290.781	-0.248547	0.132582	-1.87467	0.0608386	0.246155	0.841744
FBgn0005564	Shal	Shaker cognate l	1671.96	-0.226081	0.0826836	-2.73429	0.00625158	0.0486753	0.854954
FBgn0005585	Calr	Calreticulin	25806.7	0.0323003	0.077157	0.418631	0.675486	0.871904	1.02264
FBgn0005586	Rab3	Rab3	5349.75	-0.141353	0.0661095	-2.13817	0.0325033	0.163527	0.906668
FBgn0005590	scw	screw	2.0218	0.0786351	0.135599	0.579907	0.561977	0.811229	1.05602
FBgn0005593	RpL7	Ribosomal protein L7	35344.9	0.105333	0.0947979	1.11114	0.26651	0.578456	1.07574
FBgn0005596	yem	yemanuclein	1665.89	-0.0336293	0.0675373	-0.497937	0.618528	0.841956	0.976959
FBgn0005612	Sox14	Sox box protein 14	3499.27	-0.114417	0.124854	-0.916401	0.359457	0.669505	0.923756
FBgn0005613	Sox15	Sox box protein 15	14.107	0.174996	0.204938	0.853898	0.393161	0.694332	1.12896
FBgn0005614	trpl	transient receptor potential-like	7.24688	0.184289	0.189068	0.974725	0.329697	0.640637	1.13626
FBgn0005616	msl-2	male-specific lethal 2	1987.84	0.140642	0.116331	1.20898	0.22667	0.529921	1.1024
FBgn0005617	msl-1	male-specific lethal 1	2161.12	-0.136322	0.0771094	-1.7679	0.0770776	0.286296	0.909836
FBgn0005619	Hdc	Histidine decarboxylase	62.7147	0.0286358	0.167336	0.171127	0.864124	0.957952	1.02005
FBgn0005624	Psc	Posterior sex combs	3718.37	-0.155104	0.0743735	-2.08547	0.0370268	0.177996	0.898068
FBgn0005626	ple	pale	91.3453	0.305555	0.190096	1.60737	0.107974	0.350228	1.23589
FBgn0005631	robo1	roundabout 1	5722.02	-0.153987	0.100442	-1.53309	0.125254	0.38228	0.898763
FBgn0005632	faf	fat facets	11810.2	0.0271519	0.109824	0.247231	0.80473	0.934454	1.019
FBgn0005633	fln	flightin	65.0544	0.95375	0.1888	5.05163	4.38045e-07	1.1558e-05	1.9369
FBgn0005636	nvy	nervy	1944.74	0.0794414	0.0692823	1.14663	0.251534	0.56056	1.05661
FBgn0005638	slbo	slow border cells	0.709528	0.0450075	0.0508948	0.884326	0.37652	NA	1.03169
FBgn0005640	Eip63E	Ecdysone-induced protein 63E	3580.9	-0.235343	0.0793226	-2.96691	0.00300806	0.0273542	0.849483
FBgn0005642	wdn	wings down	1849.64	0.0188951	0.0663372	0.284834	0.775771	0.921239	1.01318
FBgn0005648	Pabp2	Pabp2	9511.59	-0.0288422	0.0647458	-0.445468	0.655982	0.861541	0.980207
FBgn0005649	Rox8	Rox8	10498.1	-0.127298	0.060826	-2.09282	0.0363653	0.175568	0.915545
FBgn0005654	Orc3	Origin recognition complex subunit 3	616.52	0.265442	0.0897797	2.95659	0.0031106	0.028008	1.202
FBgn0005655	PCNA	Proliferating cell nuclear antigen	3385.67	0.306987	0.094762	3.23955	0.00119717	0.013038	1.23712
FBgn0005658	Ets65A	Ets at 65A	3584.11	-0.186237	0.0857461	-2.17196	0.0298586	0.154133	0.878895
FBgn0005659	Ets98B	Ets at 98B	29.2826	-0.202393	0.207812	-0.973922	0.330095	0.641164	0.869108
FBgn0005660	Ets21C	Ets at 21C	146.659	0.156696	0.153826	1.01866	0.308366	0.62125	1.11473
FBgn0005664	Crys	Crystallin	0.999374	0.0205569	0.102074	0.201392	0.840392	NA	1.01435
FBgn0005666	bt	bent	618.92	0.425934	0.205024	2.07748	0.0377573	0.180605	1.34344
FBgn0005670	Cyp4d1	Cytochrome P450 4d1	7.79179	0.214768	0.168894	1.27162	0.203509	0.501114	1.16052
FBgn0005671	Vha55	Vacuolar H[+]-ATPase 55kD subunit	6743.25	0.0304956	0.0675794	0.451256	0.651805	0.859666	1.02136
FBgn0005672	spi	spitz	5707.82	-0.156735	0.0621509	-2.52184	0.0116743	0.0781691	0.897053
FBgn0005674	GluProRS	Glutamyl-prolyl-tRNA synthetase	5324.55	0.0586879	0.0771979	0.760226	0.44712	0.736948	1.04152
FBgn0005677	dac	dachshund	5142.81	-0.133525	0.0888423	-1.50294	0.132854	0.395989	0.911602
FBgn0005683	pie	pineapple eye	285.918	-0.0082446	0.111253	-0.0741069	0.940925	0.983458	0.994302
FBgn0005694	Aef1	Adult enhancer factor 1	1327.48	-0.0114747	0.0685206	-0.167464	0.867005	0.959084	0.992078
FBgn0005695	gcl	germ cell-less	582.476	-0.252745	0.0833698	-3.03161	0.00243254	0.0230091	0.839298
FBgn0005696	PolA2	DNA polymerase alpha subunit 2	426.072	0.298656	0.1117	2.67373	0.00750136	0.0561014	1.23
FBgn0005771	noc	no ocelli	5602.7	-0.159758	0.0635406	-2.51426	0.0119281	0.0794237	0.895175
FBgn0005775	Con	Connectin	5817.38	-0.00221892	0.0740282	-0.029974	0.976088	0.991911	0.998463
FBgn0005777	PpD3	Protein phosphatase D3	2311.78	-0.00495344	0.0681965	-0.0726348	0.942097	0.983832	0.996572
FBgn0005778	PpD5	Protein phosphatase D5	0	NA	NA	NA	NA	NA	#VALUE!
FBgn0005779	PpD6	Protein phosphatase D6	0.421405	0.0389928	0.0529203	0.736821	0.461231	NA	1.0274
FBgn0008635	betaCOP	Coat Protein (coatomer) beta	4843.78	0.011727	0.0758415	0.154625	0.877117	0.961718	1.00816
FBgn0008636	hbn	homeobrain	782.056	-0.182124	0.0963063	-1.89109	0.0586127	0.24066	0.881405
FBgn0008646	E5	E5	81.1242	-0.0194602	0.162283	-0.119915	0.90455	0.971365	0.986602
FBgn0008651	lbl	ladybird late	104.27	-0.160425	0.181009	-0.886281	0.375466	0.682321	0.894762
FBgn0010014	CanB	Calcineurin B	3631.77	-0.044935	0.075721	-0.593429	0.552894	0.805297	0.969333
FBgn0010015	CanA1	Calcineurin A1	46.0806	-1.17496	0.184208	-6.37841	1.78932e-10	7.35658e-09	0.442897
FBgn0010019	Cyp4g1	Cytochrome P450 4g1	97.9333	1.43197	0.206927	6.92018	4.51063e-12	2.19748e-10	2.69815
FBgn0010038	GstD2	Glutathione S transferase D2	12.119	-0.210992	0.192186	-1.09786	0.272268	0.584435	0.863943
FBgn0010039	GstD3	Glutathione S transferase D3	485.2	-0.493694	0.112726	-4.3796	1.18897e-05	0.000231842	0.710204
FBgn0010040	GstD4	Glutathione S transferase D4	2.03344	-0.0128347	0.13107	-0.0979219	0.921994	0.976936	0.991143
FBgn0010041	GstD5	Glutathione S transferase D5	3.68123	0.48567	0.165755	2.93005	0.00338911	0.0300286	1.40024
FBgn0010042	GstD6	Glutathione S transferase D6	0.464358	-0.0265508	0.0631197	-0.420641	0.674017	NA	0.981765
FBgn0010043	GstD7	Glutathione S transferase D7	0.364003	-0.029224	0.0504407	-0.579373	0.562337	NA	0.979947
FBgn0010044	GstD8	Glutathione S transferase D8	0.475268	-0.0323295	0.0716188	-0.451411	0.651694	NA	0.97784
FBgn0010051	Itpr	Inositol 1,4,5,-trisphosphate receptor	1255.63	0.0440048	0.115616	0.380611	0.703492	0.885686	1.03097
FBgn0010052	Jhe	Juvenile hormone esterase	0.27273	0.023218	0.0482184	0.481518	0.630148	NA	1.01622
FBgn0010053	Jheh1	Juvenile hormone epoxide hydrolase 1	149.374	0.53633	0.139074	3.85644	0.000115048	0.00172297	1.45028
FBgn0010078	RpL23	Ribosomal protein L23	29497.1	0.20617	0.0945082	2.1815	0.0291465	0.151392	1.15362
FBgn0010097	gammaTub37C	gamma-Tubulin at 37C	47.8308	0.183612	0.181284	1.01284	0.311136	0.624612	1.13572
FBgn0010100	mAcon1	Mitochondrial aconitase 1	7658.38	0.127062	0.0580927	2.18722	0.0287263	0.150012	1.09207
FBgn0010105	comm	commissureless	883.148	0.00998319	0.0923241	0.108132	0.913891	0.974739	1.00694
FBgn0010109	dpn	deadpan	921.892	0.0318593	0.100584	0.316743	0.751439	0.910555	1.02233
FBgn0010113	heca	headcase	27671.7	-0.142159	0.206074	-0.689846	0.490291	0.765993	0.906162
FBgn0010114	hig	hikaru genki	2431.8	-0.228767	0.0579031	-3.95086	7.78707e-05	0.00122118	0.853364
FBgn0010173	RPA1	Replication Protein A 70	3776.46	-0.197576	0.0812378	-2.43206	0.015013	0.0942696	0.872015
FBgn0010194	Wnt5	Wnt oncogene analog 5	3254.82	-0.125566	0.0627326	-2.00161	0.0453265	0.203237	0.916644
FBgn0010197	Gyc32E	Guanylyl cyclase at 32E	126.34	0.337488	0.16298	2.07074	0.0383832	0.18252	1.26355
FBgn0010198	RpS15Aa	Ribosomal protein S15Aa	25117.4	0.114422	0.096974	1.17993	0.238029	0.542724	1.08254
FBgn0010213	Sod2	Superoxide dismutase 2 (Mn)	2379.68	0.0699661	0.104405	0.670145	0.502766	0.774762	1.04969
FBgn0010215	alpha-Cat	alpha Catenin	9204.88	-0.151748	0.0587085	-2.58477	0.00974449	0.0684316	0.900159
FBgn0010217	ATPsynbeta	ATP synthase, beta subunit	27842.7	0.0856111	0.0855593	1.00061	0.317017	0.630235	1.06114
FBgn0010220	Dbp45A	DEAD box protein 45A	858.467	-0.0474309	0.0759438	-0.624553	0.532265	0.79501	0.967658
FBgn0010222	Nmdmc	NAD-dependent methylenetetrahydrofolate dehydrogenase	708.441	0.297907	0.108881	2.73607	0.00621786	0.0484613	1.22936
FBgn0010223	Galphaf	G protein alpha f subunit	25.8332	0.0534778	0.205808	0.259843	0.794985	0.930423	1.03776
FBgn0010225	Gel	Gelsolin	2591.45	-0.0600785	0.0684303	-0.877951	0.37997	0.685812	0.959212
FBgn0010226	GstS1	Glutathione S transferase S1	4364.94	0.114557	0.0823111	1.39176	0.163994	0.447738	1.08264
FBgn0010228	HmgZ	HMG protein Z	22382.2	-0.0787259	0.125271	-0.628447	0.529711	0.793393	0.946894
FBgn0010235	Klc	Kinesin light chain	5612.52	-0.100058	0.0708792	-1.41166	0.158049	0.438487	0.932996
FBgn0010238	Lac	Lachesin	8281.2	-0.603421	0.0752756	-8.01617	1.09097e-15	7.2456e-14	0.658191
FBgn0010240	Lcch3	Ligand-gated chloride channel homolog 3	1983.11	-0.32262	0.0764604	-4.21944	2.44906e-05	0.000442162	0.799616
FBgn0010241	Mdr50	Multi drug resistance 50	33.3826	0.0598934	0.199767	0.299816	0.764317	0.91619	1.04239
FBgn0010246	Myo61F	Myosin 61F	307.953	-0.017301	0.121597	-0.142281	0.886858	0.964632	0.988079
FBgn0010247	Parp	Poly-(ADP-ribose) polymerase	3414.48	0.140364	0.0704128	1.99344	0.0462135	0.205318	1.10218
FBgn0010258	Rbp4	RNA-binding protein 4	88.8676	0.26635	0.17476	1.52409	0.127487	0.386218	1.20276
FBgn0010263	Rbp9	RNA-binding protein 9	559.706	-0.0821612	0.135888	-0.604622	0.54543	0.801301	0.944641
FBgn0010265	RpS13	Ribosomal protein S13	32536.8	0.0744838	0.0937344	0.794625	0.426831	0.721726	1.05298
FBgn0010269	Dsor1	Downstream of raf1	1923.58	-0.0391383	0.0782897	-0.499917	0.617134	0.841347	0.973236
FBgn0010278	Ssrp	Structure specific recognition protein	4875.61	0.0831965	0.0778277	1.06898	0.285078	0.596737	1.05936
FBgn0010280	Taf4	TBP-associated factor 4	6558.39	-0.0184977	0.101058	-0.183041	0.854766	0.955582	0.98726
FBgn0010282	TfIIFalpha	Transcription factor IIFalpha	2028.47	0.110916	0.0875733	1.26655	0.205318	0.503288	1.07991
FBgn0010287	Trf	TBP-related factor	324.731	-0.00415672	0.102967	-0.0403695	0.967799	0.99068	0.997123
FBgn0010288	Uch	Ubiquitin carboxy-terminal hydrolase	6181.21	0.158142	0.0839025	1.88484	0.0594521	0.242378	1.11585
FBgn0010292	bys	by S6	1013.16	0.0347673	0.0972168	0.357627	0.720622	0.894958	1.02439
FBgn0010294	ng2	new glue 2	0	NA	NA	NA	NA	NA	#VALUE!
FBgn0010295	ng3	new glue 3	0.125576	-0.00630957	0.0482184	-0.130854	0.895891	NA	0.995636
FBgn0010296	ng4	new glue 4	0	NA	NA	NA	NA	NA	#VALUE!
FBgn0010300	brat	brain tumor	44724	-0.226235	0.151198	-1.49629	0.134578	0.398757	0.854863
FBgn0010303	hep	hemipterous	2481.89	-0.0646125	0.0931426	-0.693695	0.487873	0.764396	0.956202
FBgn0010309	pigeon	pigeon	1360.16	-0.125529	0.0687145	-1.82682	0.0677265	0.262656	0.916668
FBgn0010313	corto	corto	4934.94	0.137589	0.0838308	1.64127	0.100742	0.337223	1.10007
FBgn0010314	Cks30A	Cyclin-dependent kinase subunit 30A	1051.35	0.0941842	0.11217	0.839656	0.401102	0.700947	1.06746
FBgn0010315	CycD	Cyclin D	807.318	0.0781493	0.0846233	0.923496	0.355749	0.665145	1.05566
FBgn0010316	dap	dacapo	2983.13	-0.0310627	0.0712739	-0.435821	0.662967	0.864889	0.978699
FBgn0010317	CycJ	Cyclin J	86.737	-0.0178693	0.167179	-0.106887	0.914878	0.97518	0.98769
FBgn0010323	Gsc	Goosecoid	101.347	0.110814	0.147657	0.750482	0.452965	0.741314	1.07984
FBgn0010328	woc	without children	11621.7	-0.159373	0.070327	-2.26617	0.0234408	0.129919	0.895414
FBgn0010329	Tbh	Tyramine beta hydroxylase	545.457	0.0578813	0.088208	0.656191	0.511702	0.781366	1.04094
FBgn0010333	Rac1	Rac1	6590.97	-0.0953214	0.073687	-1.2936	0.195804	0.491571	0.936064
FBgn0010339	128up	upstream of RpIII128	1537.98	0.112662	0.078226	1.44021	0.149808	0.425066	1.08122
FBgn0010340	140up	upstream of RpII140	667.697	0.0186273	0.0867327	0.214766	0.829949	0.944864	1.013
FBgn0010341	Cdc42	Cdc42	9524.95	-0.0945085	0.0513272	-1.8413	0.0655782	0.258537	0.936591
FBgn0010342	Map60	Microtubule-associated protein 60	5547.85	-0.00512377	0.0782098	-0.0655132	0.947765	0.985496	0.996455
FBgn0010348	Arf1	ADP ribosylation factor at 79F	18419	-0.114277	0.0563696	-2.02728	0.0426339	0.194989	0.923845
FBgn0010350	Cds	CDP-diacylglycerol synthase	3075.03	0.0859458	0.0798084	1.0769	0.281524	0.593646	1.06138
FBgn0010352	Ogdh	Oxoglutarate dehydrogenase	5832.23	0.0214721	0.0765739	0.28041	0.779163	0.923079	1.01499
FBgn0010355	Taf1	TBP-associated factor 1	5541.09	-0.0910043	0.0836127	-1.0884	0.276417	0.588516	0.938869
FBgn0010356	Taf5	TBP-associated factor 5	1246.47	-0.132729	0.0951511	-1.39493	0.163037	0.446398	0.912104
FBgn0010357	betaTry	betaTrypsin	3.95267	0.257164	0.113989	2.25604	0.0240684	0.132876	1.19513
FBgn0010358	deltaTry	deltaTrypsin	1.45938	0.109059	0.0776101	1.40522	0.159956	NA	1.07852
FBgn0010359	gammaTry	gammaTrypsin	0.130824	0.0133755	0.0482184	0.277394	0.781478	NA	1.00931
FBgn0010379	Akt	Akt kinase	7382.71	-0.0539153	0.0828952	-0.650403	0.515432	0.783436	0.963318
FBgn0010380	AP-1-2beta	Adaptor Protein complex 1/2, beta subunit	5580.33	0.00610486	0.0874305	0.0698252	0.944333	0.984826	1.00424
FBgn0010382	CycE	Cyclin E	2484.05	0.115001	0.0670105	1.71617	0.0861314	0.305533	1.08298
FBgn0010383	Cyp18a1	Cytochrome P450 18a1	21.8376	0.657711	0.207803	3.16508	0.00155043	0.016193	1.57758
FBgn0010385	Def	Defensin	5.54442	0.257839	0.161441	1.59711	0.110242	0.354934	1.19569
FBgn0010387	Acbp2	Acyl-CoA binding protein 2	959.959	0.214997	0.139506	1.54112	0.123286	0.379254	1.1607
FBgn0010388	Dro	Drosocin	1.36112	0.0305485	0.0996102	0.30668	0.759087	NA	1.0214
FBgn0010389	htl	heartless	678.078	-0.450046	0.0758423	-5.93397	2.95705e-09	1.06625e-07	0.73202
FBgn0010391	SrpRalpha	Signal recognition particle receptor alpha	1903.02	0.0491789	0.0724744	0.67857	0.49741	0.770991	1.03468
FBgn0010395	Itgbn	Integrin betanu subunit	95.5965	0.0483196	0.158228	0.30538	0.760077	0.913986	1.03406
FBgn0010397	LamC	Lamin C	279.714	0.735319	0.154697	4.75328	2.00138e-06	4.61477e-05	1.66477
FBgn0010398	Lrr47	Leucine-rich repeat 47	398.69	-0.0731517	0.101841	-0.718291	0.472578	0.754193	0.950559
FBgn0010399	Nmdar1	NMDA receptor 1	1181.91	-0.144098	0.110488	-1.3042	0.192166	0.486293	0.904945
FBgn0010401	Os-C	Os-C	4.01935	-0.028534	0.160741	-0.177516	0.859103	0.956604	0.980416
FBgn0010403	Obp83b	Odorant-binding protein 83b	0.236081	0.00353296	0.0482184	0.0732699	0.941591	NA	1.00245
FBgn0010406	RNaseX25	Ribonuclease X25	911.788	-0.19879	0.083883	-2.36984	0.0177956	0.106575	0.871281
FBgn0010407	Ror	Ror	3155.82	-0.142661	0.0693403	-2.0574	0.0396478	0.186265	0.905847
FBgn0010408	RpS9	Ribosomal protein S9	30397.6	0.13315	0.10037	1.32658	0.184647	0.477278	1.09669
FBgn0010409	RpL18A	Ribosomal protein L18A	23304.3	0.17975	0.103088	1.74366	0.0812181	0.29641	1.13269
FBgn0010411	RpS18	Ribosomal protein S18	24739.1	0.149251	0.107595	1.38715	0.165395	0.449312	1.10899
FBgn0010412	RpS19a	Ribosomal protein S19a	25999.9	0.144157	0.098933	1.45712	0.145083	0.416847	1.10509
FBgn0010414	SerT	Serotonin transporter	209.31	-0.303522	0.126877	-2.39225	0.0167453	0.101961	0.810272
FBgn0010415	Sdc	Syndecan	9008.17	-0.155701	0.0776139	-2.00609	0.0448464	0.201491	0.897696
FBgn0010416	TH1	TH1	2255.22	-0.0564277	0.0691688	-0.815797	0.414616	0.712401	0.961642
FBgn0010417	Taf6	TBP-associated factor 6	1338.85	-0.0318397	0.071718	-0.443957	0.657074	0.862325	0.978172
FBgn0010421	TfIIFbeta	Transcription factor TFIIFbeta	1031.71	-0.107371	0.0794331	-1.35172	0.176465	0.465611	0.928278
FBgn0010422	TfIIS	RNA polymerase II elongation factor	2732.97	-0.052822	0.0740147	-0.713668	0.475432	0.755675	0.964049
FBgn0010423	TpnC47D	Troponin C at 47D	7.54754	0.13498	0.189138	0.713656	0.47544	0.755675	1.09808
FBgn0010424	TpnC73F	Troponin C at 73F	149.586	0.673853	0.156316	4.31084	1.62637e-05	0.000305997	1.59533
FBgn0010425	epsilonTry	epsilonTrypsin	0.650716	0.0574451	0.0697438	0.823659	0.410133	NA	1.04062
FBgn0010431	mtrm	matrimony	13.7355	0.664106	0.205162	3.23698	0.001208	0.0131175	1.58459
FBgn0010433	ato	atonal	238.629	0.284847	0.11602	2.45516	0.0140823	0.089657	1.21828
FBgn0010434	cora	coracle	8576.98	-0.106694	0.0576194	-1.8517	0.0640683	0.254488	0.928714
FBgn0010435	emp	epithelial membrane protein	498.515	-0.000495685	0.129793	-0.00381904	0.996953	0.998933	0.999656
FBgn0010438	mtSSB	mitochondrial single stranded DNA-binding protein	613.108	0.146178	0.13111	1.11493	0.264881	0.576058	1.10663
FBgn0010441	pll	pelle	354.936	-0.0963918	0.0985256	-0.978342	0.327905	0.638842	0.935369
FBgn0010452	trn	tartan	4154	-0.000169528	0.0595061	-0.00284892	0.997727	0.998957	0.999882
FBgn0010453	Wnt4	Wnt oncogene analog 4	3300.04	-0.117087	0.0985373	-1.18826	0.234733	0.538509	0.922047
FBgn0010470	Fkbp14	FK506-binding protein 14	1837.15	0.0771845	0.0898593	0.858948	0.390369	0.692549	1.05496
FBgn0010473	tutl	turtle	8487.18	-0.268359	0.135335	-1.98292	0.0473768	0.208683	0.830263
FBgn0010482	hlk	hulk	125.745	1.5272	0.168144	9.08265	1.05966e-19	9.58201e-18	2.88225
FBgn0010488	NAT1	NAT1	26216.6	-0.141389	0.0755361	-1.8718	0.061234	0.246858	0.906646
FBgn0010497	dmGlut	Dietary and metabolic glutamate transporter	607.327	-0.0518798	0.118757	-0.436858	0.662214	0.864657	0.964679
FBgn0010501	Dcp-1	Death caspase-1	1711.15	-0.240957	0.0808507	-2.98027	0.00287993	0.0264875	0.846184
FBgn0010504	kermit	kermit	1230.87	0.0746436	0.0975605	0.765101	0.444212	0.734297	1.0531
FBgn0010516	wal	walrus	2204.63	0.0517466	0.0945829	0.547103	0.584308	0.824693	1.03652
FBgn0010520	Bka	Bekka	412.852	-0.0789481	0.103652	-0.761667	0.446259	0.73631	0.946748
FBgn0010531	Ccs	Copper chaperone for superoxide dismutase	399.735	0.0589974	0.0964913	0.611427	0.540917	0.798754	1.04174
FBgn0010548	Aldh-III	Aldehyde dehydrogenase type III	2641.33	-0.0582381	0.0820607	-0.709695	0.477893	0.756907	0.960436
FBgn0010549	l(2)03659	lethal (2) 03659	46.5918	0.947088	0.198082	4.78129	1.74174e-06	4.0461e-05	1.92798
FBgn0010551	Phb2	Prohibitin 2	4071.41	0.0722359	0.0868025	0.832187	0.405303	0.705276	1.05134
FBgn0010583	dock	dreadlocks	8299.37	-0.181762	0.0744352	-2.44188	0.0146111	0.092268	0.881626
FBgn0010590	Prosbeta1	Proteasome beta1 subunit	3927.94	0.177957	0.115929	1.53505	0.124772	0.38158	1.13128
FBgn0010591	Sply	Sphingosine-1-phosphate lyase	1063.77	0.153961	0.0951627	1.61787	0.105691	0.346701	1.11262
FBgn0010602	lwr	lesswright	7976.82	0.145453	0.0722093	2.01433	0.0439751	0.198726	1.10608
FBgn0010607	l(2)05714	lethal (2) 05714	863.451	0.0848629	0.108503	0.782126	0.43414	0.727387	1.06059
FBgn0010611	Hmgs	HMG Coenzyme A synthase	1702.59	0.0714136	0.0790892	0.90295	0.366552	0.675508	1.05075
FBgn0010612	ATPsynG	ATP synthase, subunit G	3773.44	0.24135	0.100374	2.4045	0.0161945	0.0997932	1.1821
FBgn0010620	CG10939	-	597.004	0.434456	0.169176	2.56807	0.0102265	0.0710627	1.3514
FBgn0010621	CCT5	Chaperonin containing TCP1 subunit 5	9483.96	0.132777	0.0844915	1.57149	0.116069	0.366037	1.0964
FBgn0010622	DCTN3-p24	Dynactin 3, p24 subunit	1090.1	-0.00681845	0.0965484	-0.0706221	0.943699	0.984355	0.995285
FBgn0010638	Sec61beta	Sec61 beta subunit	3827.97	0.105055	0.0901329	1.16556	0.243794	0.550268	1.07554
FBgn0010651	MFS14	Major Facilitator Superfamily Transporter 14	518.108	-0.190678	0.112688	-1.69209	0.0906296	0.316014	0.876194
FBgn0010660	Nup214	Nucleoporin 214kD	3805.28	0.130471	0.0883441	1.47685	0.139717	0.406922	1.09465
FBgn0010741	Pfdn2	Prefoldin 2	2795.54	0.0410242	0.0891287	0.46028	0.645315	0.856328	1.02884
FBgn0010747	Srp54k	Signal recognition particle 54k	2592.47	-0.0672614	0.070511	-0.953913	0.340128	0.650249	0.954448
FBgn0010750	atms	antimeros	2144.43	-0.0498268	0.0693282	-0.718709	0.47232	0.754193	0.966052
FBgn0010762	simj	simjang	5133.31	-0.214006	0.0833904	-2.56632	0.0102785	0.071248	0.86214
FBgn0010768	sqz	squeeze	992.41	-0.154797	0.0804671	-1.92373	0.0543888	0.228359	0.898259
FBgn0010770	ppan	peter pan	665.871	0.151966	0.093938	1.61773	0.105721	0.346701	1.11108
FBgn0010772	Xe7	Xe7	4974.1	-0.0966195	0.124365	-0.776901	0.437217	0.730121	0.935222
FBgn0010774	Ref1	RNA and export factor binding protein 1	8804.61	-0.0341914	0.0678171	-0.504171	0.614141	0.839426	0.976579
FBgn0010786	Hmbs	lethal (3) 02640	724.229	0.151219	0.0753381	2.0072	0.0447282	0.201018	1.11051
FBgn0010803	TrpRS	Tryptophanyl-tRNA synthetase	1181.04	0.0537362	0.0740171	0.725997	0.46784	0.750023	1.03795
FBgn0010808	Chchd3	Coiled-coil-helix-coiled-coil-helix domain containing 3	1106.97	-0.0603864	0.0933113	-0.64715	0.517535	0.784567	0.959007
FBgn0010812		uncoordinated 45	1057.97	0.0573231	0.0694712	0.825135	0.409295	0.708257	1.04053
FBgn0010825	Gug	Grunge	11473.6	-0.222291	0.113045	-1.9664	0.0492524	0.213428	0.857203
FBgn0010830	l(3)04053	lethal (3) 04053	893.83	-0.00664442	0.0703808	-0.0944067	0.924786	0.97809	0.995405
FBgn0010877	l(3)05822	lethal (3) 05822	1910.05	-0.043664	0.0645067	-0.676891	0.498475	0.771979	0.970188
FBgn0010894	sinu	sinuous	824.736	-0.149065	0.112239	-1.3281	0.184146	0.47689	0.901835
FBgn0010905	Spn	Spinophilin	8800.54	-0.266356	0.111502	-2.3888	0.0169035	0.102607	0.831417
FBgn0010909	msn	misshapen	16438.2	-0.174318	0.0922876	-1.88886	0.0589111	0.241033	0.886186
FBgn0010926	l(3)07882	lethal (3) 07882	1016.69	0.116254	0.0806532	1.4414	0.149471	0.424434	1.08392
FBgn0011016	SsRbeta	Signal sequence receptor beta	3303.06	0.0225197	0.0803465	0.280283	0.779261	0.923079	1.01573
FBgn0011020	Sas-4	Spindle assembly abnormal 4	796.357	0.110632	0.104391	1.05979	0.289241	0.601068	1.0797
FBgn0011202	dia	diaphanous	1195.02	0.087216	0.0696505	1.25219	0.210499	0.510035	1.06232
FBgn0011204	cue	cueball	1032.18	0.220402	0.0798637	2.75973	0.00578496	0.0457798	1.16506
FBgn0011205	fbl	fumble	1388.71	-0.0234647	0.0630748	-0.372013	0.709883	0.889787	0.983867
FBgn0011206	bol	boule	254.066	-0.018849	0.201179	-0.0936924	0.925354	0.97809	0.98702
FBgn0011207	pelo	pelota	1496.83	-0.0525208	0.0638063	-0.823129	0.410435	0.709407	0.96425
FBgn0011211	blw	bellwether	19770.3	0.0854084	0.0864836	0.987568	0.323364	0.635805	1.06099
FBgn0011217	eff	effete	17959.7	0.0270865	0.0756809	0.357903	0.720416	0.894958	1.01895
FBgn0011224	heph	hephaestus	7644.99	-0.0480363	0.125207	-0.383655	0.701234	0.884496	0.967252
FBgn0011225	jar	jaguar	3832.66	-0.197515	0.0546776	-3.61235	0.00030343	0.00398615	0.872051
FBgn0011227	ox	oxen	1016.07	0.182663	0.143441	1.27343	0.202864	0.500329	1.13498
FBgn0011230	poe	purity of essence	18434.4	-0.0969645	0.112491	-0.861979	0.388699	0.691394	0.934998
FBgn0011232	scat	scattered	902.347	-0.0189697	0.0720989	-0.263106	0.792469	0.929639	0.986937
FBgn0011236	ken	ken and barbie	366.072	0.329192	0.104049	3.16381	0.00155717	0.0162416	1.25631
FBgn0011239	ms(2)35Ci	male sterile (2) 35Ci	0.432556	-0.0315819	0.0524242	-0.60243	0.546888	NA	0.978347
FBgn0011244	Hsp60B	Heat shock protein 60B	0	NA	NA	NA	NA	NA	#VALUE!
FBgn0011259	Sema1a	Semaphorin 1a	7314.13	-0.151841	0.199022	-0.762935	0.445502	0.735765	0.900101
FBgn0011260	Sema2a	Semaphorin 2a	8433.63	-0.11354	0.050861	-2.23237	0.0255907	0.138332	0.924317
FBgn0011270	Pglym87	Phosphoglyceromutase 87	3.9997	0.260563	0.14617	1.78261	0.07465	0.280226	1.19795
FBgn0011272	RpL13	Ribosomal protein L13	33167.2	0.225048	0.0988252	2.27723	0.0227722	0.127257	1.16882
FBgn0011273	Acam	Androcam	0.0823819	-0.00630957	0.0482184	-0.130854	0.895891	NA	0.995636
FBgn0011274	Dif	Dorsal-related immunity factor	812.152	-0.011676	0.0918638	-0.127101	0.89886	0.969544	0.991939
FBgn0011276	HLH3B	Helix loop helix protein 3B	203.631	0.314035	0.14529	2.16143	0.0306618	0.15718	1.24318
FBgn0011277	HLH4C	Helix loop helix protein 4C	164.035	0.0192072	0.130268	0.147444	0.882782	0.963299	1.0134
FBgn0011278	lbe	ladybird early	1.12112	-0.113332	0.0802301	-1.41259	0.157778	NA	0.924451
FBgn0011279	Obp69a	Odorant-binding protein 69a	83.5325	0.160443	0.150689	1.06473	0.287	0.598694	1.11763
FBgn0011280	Obp19d	Odorant-binding protein 19d	1.40818	-0.0141555	0.111005	-0.127521	0.898528	NA	0.990236
FBgn0011281	Obp83a	Odorant-binding protein 83a	3.56199	-0.148451	0.153358	-0.968009	0.33304	0.644404	0.902218
FBgn0011282	Obp84a	Odorant-binding protein 84a	154.938	0.0829513	0.1224	0.677705	0.497959	0.771563	1.05918
FBgn0011283	Obp28a	Odorant-binding protein 28a	5.76718	0.0665538	0.0664162	1.00207	NA	NA	1.04721
FBgn0011284	RpS4	Ribosomal protein S4	39126.8	0.190718	0.0918835	2.07565	0.0379261	0.181036	1.14133
FBgn0011286	RyR	Ryanodine receptor	664.121	0.0723231	0.141009	0.512899	0.608022	0.836013	1.05141
FBgn0011288	Snap25	Synaptosomal-associated protein 25kDa	2407.24	-0.0407128	0.0697009	-0.584108	0.559148	0.809386	0.972174
FBgn0011289	TfIIA-L	Transcription factor IIA L	2286.97	0.165073	0.0777137	2.12411	0.0336609	0.167186	1.12122
FBgn0011290	Taf12	TBP-associated factor 12	1514.41	0.0104045	0.0666951	0.156001	0.876033	0.961551	1.00724
FBgn0011291	Taf11	TBP-associated factor 11	559.19	0.00558139	0.0994892	0.0561005	0.955262	0.98795	1.00388
FBgn0011293	a10	antennal protein 10	20.7738	0.367156	0.206198	1.7806	0.0749782	0.280847	1.28981
FBgn0011294	a5	antennal protein 5	0.105257	-0.00630957	0.0482184	-0.130854	0.895891	NA	0.995636
FBgn0011296	l(2)efl	lethal (2) essential for life	45.3843	0.0604043	0.203188	0.297283	0.766251	0.916933	1.04276
FBgn0011297	Alg3	ALG3, alpha-1,3- mannosyltransferase	522.868	0.00534945	0.0926504	0.057738	0.953957	0.987583	1.00371
FBgn0011300	babo	baboon	4309.82	-0.128744	0.11669	-1.1033	0.269897	0.582238	0.914628
FBgn0011305	Rsf1	Repressor splicing factor 1	8400.22	-0.0321799	0.0687299	-0.468209	0.639635	0.852349	0.977942
FBgn0011327	Uch-L5	Ubiquitin carboxy-terminal hydrolase L5	3149.44	0.0268333	0.0884743	0.30329	0.761669	0.914708	1.01877
FBgn0011335	vers	versatile	869.899	0.102556	0.0806361	1.27184	0.203431	0.501113	1.07367
FBgn0011336	Stt3B	Catalytic subunit 3B of the oligosaccharyltransferase complex	5903.35	0.0386324	0.0692278	0.558048	0.576812	0.82046	1.02714
FBgn0011361	ND-ACP	NADH dehydrogenase (ubiquinone) acyl carrier protein	2691.24	0.160792	0.0880214	1.82674	0.0677386	0.262656	1.1179
FBgn0011455	ND-SGDH	NADH dehydrogenase (ubiquinone) SGDH subunit	1567.49	0.137735	0.0995296	1.38386	0.166402	0.450923	1.10018
FBgn0011474	Set8	PR/SET domain containing protein 7	3174.94	-0.0430864	0.0749861	-0.574592	0.565568	0.814273	0.970576
FBgn0011476	l(3)neo43	lethal (3) neo43	433.52	-0.106621	0.103317	-1.03198	0.302082	0.614753	0.928761
FBgn0011481	Ssdp	Sequence-specific single-stranded DNA-binding protein	8266.85	-0.227954	0.0921609	-2.47343	0.0133823	0.0862966	0.853845
FBgn0011509	SrpRbeta	Signal recognition particle receptor beta	832.527	0.0473251	0.0762198	0.620903	0.534663	0.795814	1.03335
FBgn0011554	etaTry	etaTrypsin	0	NA	NA	NA	NA	NA	#VALUE!
FBgn0011555	thetaTry	thetaTrypsin	0	NA	NA	NA	NA	NA	#VALUE!
FBgn0011556	zetaTry	zetaTrypsin	0	NA	NA	NA	NA	NA	#VALUE!
FBgn0011559	Acp36DE	Accessory gland protein 36DE	0.51113	0.0396747	0.0646435	0.613746	0.539383	NA	1.02788
FBgn0011566	Smyd3	SET and MYND domain containing, class 3	578.654	-0.0862739	0.0864287	-0.99821	0.318178	0.631239	0.941952
FBgn0011569	can	cannonball	64.1115	0.0796637	0.18893	0.421657	0.673275	0.870714	1.05677
FBgn0011570	cpb	capping protein beta	2956.16	-0.148079	0.0777939	-1.90348	0.0569778	0.236383	0.902451
FBgn0011573	Cdc37	Cdc37	3068.82	0.0496443	0.0680447	0.729583	0.465645	0.749185	1.03501
FBgn0011576	Cyp4d2	Cytochrome P450 4d2	582.92	0.0676057	0.156522	0.431924	0.665797	0.866848	1.04798
FBgn0011581	Ms	Myosuppressin	1282.97	0.0437498	0.118906	0.367936	0.712921	0.891609	1.03079
FBgn0011582	Dop1R1	Dopamine 1-like receptor 1	1224.77	0.0328019	0.159186	0.20606	0.836744	0.947188	1.023
FBgn0011584	Trp1	Translocation protein 1	2418.36	-0.0255478	0.077437	-0.329917	0.741462	0.905516	0.982447
FBgn0011586	e(r)	enhancer of rudimentary	3705.88	-0.0814318	0.082375	-0.98855	0.322884	0.635423	0.945119
FBgn0011589	Elk	Eag-like K[+] channel	866.011	-0.206243	0.137138	-1.50391	0.132604	0.395604	0.866792
FBgn0011591	fng	fringe	1062.66	-0.110484	0.082565	-1.33814	0.180849	0.472208	0.926277
FBgn0011592	fra	frazzled	9281.79	-0.0487251	0.0843552	-0.577619	0.563522	0.812477	0.96679
FBgn0011596	fzo	fuzzy onions	2.03473	-0.0331972	0.0975966	-0.340148	0.733745	0.901648	0.977252
FBgn0011603	ine	inebriated	397.655	-0.415943	0.119132	-3.49146	0.000480391	0.00598698	0.749529
FBgn0011604	Iswi	Imitation SWI	8993.49	0.0487487	0.0639303	0.762529	0.445744	0.735852	1.03437
FBgn0011606	Klp3A	Kinesin-like protein at 3A	1902.05	0.144893	0.0837249	1.73058	0.0835269	0.301671	1.10565
FBgn0011638	La	La autoantigen-like	4817.46	0.109797	0.103962	1.05613	0.290911	0.602405	1.07908
FBgn0011640	lark	lark	7790.6	0.108586	0.0578544	1.87689	0.0605338	0.245572	1.07817
FBgn0011642	Zyx	Zyxin	5467.98	-0.0720121	0.110332	-0.652683	0.51396	0.782516	0.95131
FBgn0011648	Mad	Mothers against dpp	1910.53	-0.131693	0.0636059	-2.07046	0.0384095	0.182545	0.91276
FBgn0011653	mas	masquerade	353.158	0.0883698	0.152642	0.578936	0.562632	0.811764	1.06317
FBgn0011655		Medea	4112.73	-0.053241	0.0782691	-0.68023	0.496359	0.770467	0.963769
FBgn0011656	Mef2	Myocyte enhancer factor 2	957.307	-0.0452153	0.107636	-0.420078	0.674429	0.87109	0.969145
FBgn0011659	Mlh1	Mlh1	349.182	0.209416	0.10594	1.97674	0.0480715	0.210326	1.15622
FBgn0011660	Pms2	Pms2	919.688	0.21666	0.0673214	3.2183	0.00128954	0.0138787	1.16204
FBgn0011661	Moe	Moesin	13390	-0.0759921	0.0463554	-1.63934	0.101143	0.337891	0.94869
FBgn0011666	msi	musashi	10257.8	-0.211288	0.109069	-1.93719	0.0527219	0.223619	0.863766
FBgn0011668	Mst57Da	Male-specific RNA 57Da	0.302358	-0.00484485	0.0482774	-0.100354	0.920063	NA	0.996647
FBgn0011669	Mst57Db	Male-specific RNA 57Db	0.0823819	-0.00630957	0.0482184	-0.130854	0.895891	NA	0.995636
FBgn0011670	Mst57Dc	Male-specific transcript 57Dc	0	NA	NA	NA	NA	NA	#VALUE!
FBgn0011672	Mvl	Malvolio	1713.78	0.0280357	0.0897752	0.312288	0.754821	0.911713	1.01962
FBgn0011674	insc	inscuteable	1114.24	0.448366	0.0812074	5.52125	3.36601e-08	1.06976e-06	1.36449
FBgn0011676	Nos	Nitric oxide synthase	401	0.30283	0.0978311	3.09544	0.00196522	0.0195779	1.23356
FBgn0011692	pav	pavarotti	2276.8	0.117193	0.0682098	1.71813	0.0857734	0.305175	1.08462
FBgn0011693	Pdh	Photoreceptor dehydrogenase	40.6638	0.160838	0.204158	0.78781	0.430808	0.724744	1.11794
FBgn0011694	EbpII	Ejaculatory bulb protein II	0	NA	NA	NA	NA	NA	#VALUE!
FBgn0011695	EbpIII	Ejaculatory bulb protein III	72.882	0.799538	0.189579	4.21745	2.47077e-05	0.000444939	1.74054
FBgn0011701	repo	reversed polarity	3011.41	-0.280559	0.0877232	-3.19823	0.00138274	0.0147085	0.823272
FBgn0011703	RnrL	Ribonucleoside diphosphate reductase large subunit	3517.82	0.20699	0.0977768	2.11696	0.034263	0.168934	1.15428
FBgn0011704	RnrS	Ribonucleoside diphosphate reductase small subunit	2858.28	0.35084	0.0821728	4.26954	1.95878e-05	0.000361538	1.2753
FBgn0011705	rost	rolling stone	2651.03	0.850899	0.0796587	10.6818	1.23834e-26	1.67348e-24	1.80362
FBgn0011706	rpr	reaper	419.582	0.158189	0.106366	1.48721	0.13696	0.403124	1.11589
FBgn0011708	Syx5	Syntaxin 5	1203	0.00746778	0.0722251	0.103396	0.917649	0.975769	1.00519
FBgn0011710	Septin1	Septin 1	5342.78	0.00061661	0.07118	0.00866268	0.993088	0.997931	1.00043
FBgn0011715	Snr1	Snf5-related 1	2543.7	0.0894024	0.0773797	1.15537	0.247938	0.555697	1.06393
FBgn0011722	Tig	Tiggrin	609.447	0.53898	0.118399	4.55223	5.30799e-06	0.000110578	1.45294
FBgn0011723	byn	brachyenteron	5.36722	0.0870683	0.163303	0.53317	0.593916	0.82864	1.06221
FBgn0011725	twin	twin	4762.01	-0.0364326	0.0630316	-0.578005	0.563261	0.812176	0.975063
FBgn0011726	tsr	twinstar	24058.3	0.0174532	0.0868045	0.201063	0.840649	0.948767	1.01217
FBgn0011737	Wee1	Wee1 kinase	1435.31	-0.0784604	0.0706664	-1.11029	0.266873	0.578771	0.947068
FBgn0011739	wts	warts	2158.08	-0.170209	0.1078	-1.57894	0.11435	0.36253	0.888714
FBgn0011740	alpha-Man-IIa	alpha-Mannosidase class II a	2713.99	-0.104253	0.0573067	-1.8192	0.0688803	0.265944	0.930287
FBgn0011741	Arp6	Actin-related protein 6	1320.2	0.110794	0.0875462	1.26555	0.205673	0.503837	1.07982
FBgn0011742	Arp2	Actin-related protein 2	4208.16	-0.149605	0.0536731	-2.78734	0.00531434	0.0429263	0.901497
FBgn0011743	Arp53D	Actin-related protein 53D	0	NA	NA	NA	NA	NA	#VALUE!
FBgn0011745	Arp1	Actin-related protein 1	4138.46	0.105641	0.0775498	1.36224	0.173123	0.460865	1.07597
FBgn0011746	ana	anachronism	326.37	-0.0131124	0.14021	-0.09352	0.92549	0.97809	0.990952
FBgn0011747	Ank	Ankyrin	13205.2	-0.19247	0.100791	-1.90959	0.0561857	0.233972	0.875106
FBgn0011754	PhKgamma	Phosphorylase kinase gamma	2350.54	-0.00404478	0.0871792	-0.0463962	0.962994	0.989745	0.9972
FBgn0011758	B-H1	BarH1	297.703	-0.0355894	0.136932	-0.259906	0.794936	0.930423	0.975633
FBgn0011760	ctp	cut up	20043.1	-0.0996607	0.0655487	-1.52041	0.128409	0.387797	0.933252
FBgn0011761	dhd	deadhead	0.341337	-0.00739845	0.0494169	-0.149715	0.880989	NA	0.994885
FBgn0011762	Prim1	DNA primase subunit 1	392.262	0.0327661	0.129134	0.253737	0.799699	0.932826	1.02297
FBgn0011763	Dp	DP transcription factor	5384.45	-0.163147	0.0531992	-3.06673	0.00216414	0.0210206	0.893075
FBgn0011766	E2f1	E2F transcription factor 1	10749.9	-0.0994743	0.0763856	-1.30226	0.192826	0.48727	0.933373
FBgn0011768	Fdh	Formaldehyde dehydrogenase	3394.43	0.402586	0.10937	3.68097	0.000232352	0.0031871	1.32188
FBgn0011769	Fdx1	Ferredoxin 1	316.209	0.0669907	0.120361	0.556581	0.577814	0.821123	1.04753
FBgn0011770	Gip	GIP-like	614.634	0.115229	0.130232	0.884796	0.376267	0.683168	1.08315
FBgn0011771	Hem	HEM-protein	4212.49	-0.13129	0.065466	-2.00546	0.0449139	0.201678	0.913015
FBgn0011774	Irbp	Inverted repeat-binding protein	360.541	0.145975	0.111571	1.30836	0.19075	0.484956	1.10648
FBgn0011785	BRWD3	BRWD3	6000.94	-0.0533833	0.0863573	-0.618168	0.536465	0.796624	0.963674
FBgn0011787	mRpL12	mitochondrial ribosomal protein L12	913.936	0.130332	0.0827474	1.57506	0.115241	0.364314	1.09455
FBgn0011802	Gem3	Gemin 3	809.377	-0.0540115	0.0804108	-0.671695	0.501778	0.774392	0.963254
FBgn0011812	Lcp1Psi	Larval cuticle protein 1 pseudogene	3.07244	0.273042	0.156447	1.74527	0.0809382	0.295685	1.20835
FBgn0011817	nmo	nemo	11469.4	-0.0779283	0.108788	-0.716335	0.473785	0.755057	0.947417
FBgn0011818	oaf	out at first	1741.99	0.0490537	0.0567002	0.865141	0.386961	0.690123	1.03459
FBgn0011822	Pgcl	Pepsinogen C-like	0.0823819	-0.00630957	0.0482184	-0.130854	0.895891	NA	0.995636
FBgn0011824	CG4038	-	1147.64	0.223827	0.0961098	2.32887	0.019866	0.115719	1.16783
FBgn0011826	Pp2B-14D	Protein phosphatase 2B at 14D	2510.78	-0.1611	0.0824489	-1.95393	0.0507093	0.217672	0.894343
FBgn0011828	Pxn	Peroxidasin	1455.37	-0.391025	0.123428	-3.16804	0.00153473	0.0160545	0.762588
FBgn0011829	Ret	Ret oncogene	324.637	0.0738506	0.121119	0.609736	0.542036	0.799371	1.05252
FBgn0011832	Ser12	Serine protease 12	0	NA	NA	NA	NA	NA	#VALUE!
FBgn0011834	Ser6	Serine protease 6	0.381285	-0.0125476	0.051222	-0.244964	0.806484	NA	0.99134
FBgn0011836	Taf2	TBP-associated factor 2	1937.4	-0.194054	0.0656294	-2.95682	0.00310831	0.028008	0.874146
FBgn0011837	Tis11	Tis11 zinc finger protein	1515.38	-0.0395467	0.122116	-0.323846	0.746055	0.907467	0.972961
FBgn0011840	tRNA:Ala-AGC-2-3	transfer RNA:Alanine-AGC 2-3	0	NA	NA	NA	NA	NA	#VALUE!
FBgn0011844	tRNA:Asp-GTC-1-10	transfer RNA:Aspartic acid-GTC 1-10	0.291084	0.00353296	0.0482184	0.0732699	0.941591	NA	1.00245
FBgn0011845	tRNA:Asp-GTC-1-11	transfer RNA:Aspartic acid-GTC 1-11	0.388746	-0.00790963	0.0511176	-0.154734	0.877031	NA	0.994532
FBgn0011848	tRNA:Glu-TTC-1-6	transfer RNA:Glutamic acid-TTC 1-6	0	NA	NA	NA	NA	NA	#VALUE!
FBgn0011849	tRNA:Glu-TTC-1-5	transfer RNA:Glutamic acid-TTC 1-5	0.400636	-0.0357752	0.0520912	-0.68678	0.492222	NA	0.975507
FBgn0011850	tRNA:Glu-TTC-1-4	transfer RNA:Glutamic acid-TTC 1-4	0	NA	NA	NA	NA	NA	#VALUE!
FBgn0011851	tRNA:Glu-CTC-3-4	transfer RNA:Glutamic acid-CTC 3-4	0	NA	NA	NA	NA	NA	#VALUE!
FBgn0011852	tRNA:Glu-CTC-3-5	transfer RNA:Glutamic acid-CTC 3-5	0	NA	NA	NA	NA	NA	#VALUE!
FBgn0011853	tRNA:Glu-CTC-3-6	transfer RNA:Glutamic acid-CTC 3-6	0	NA	NA	NA	NA	NA	#VALUE!
FBgn0011854	tRNA:Glu-CTC-3-8	transfer RNA:Glutamic acid-CTC 3-8	0	NA	NA	NA	NA	NA	#VALUE!
FBgn0011855	tRNA:Glu-CTC-3-9	transfer RNA:Glutamic acid-CTC 3-9	0	NA	NA	NA	NA	NA	#VALUE!
FBgn0011858	tRNA:Phe-GAA-1-8	transfer RNA:Phenylalanine-GAA 1-8	0.65357	0.0139463	0.0582508	0.239419	0.810781	NA	1.00971
FBgn0011859	tRNA:Gly-GCC-1-1	transfer RNA:Glycine-GCC 1-1	1.93482	0.00543328	0.1287	0.0422168	0.966326	0.990244	1.00377
FBgn0011860	tRNA:Gly-GCC-1-2	transfer RNA:Glycine-GCC 1-2	0	NA	NA	NA	NA	NA	#VALUE!
FBgn0011861	tRNA:Gly-GCC-1-3	transfer RNA:Glycine-GCC 1-3	0	NA	NA	NA	NA	NA	#VALUE!
FBgn0011862	tRNA:Gly-GCC-1-4	transfer RNA:Glycine-GCC 1-4	0	NA	NA	NA	NA	NA	#VALUE!
FBgn0011863	tRNA:Gly-GCC-1-5	transfer RNA:Glycine-GCC 1-5	0	NA	NA	NA	NA	NA	#VALUE!
FBgn0011864	tRNA:Gly-GCC-1-6	transfer RNA:Glycine-GCC 1-6	0	NA	NA	NA	NA	NA	#VALUE!
FBgn0011865	tRNA:Gly-GCC-1-7	transfer RNA:Glycine-GCC 1-7	0	NA	NA	NA	NA	NA	#VALUE!
FBgn0011866	tRNA:Gly-GCC-2-1	transfer RNA:Glycine-GCC 2-1	0	NA	NA	NA	NA	NA	#VALUE!
FBgn0011867	tRNA:Gly-GCC-1-8	transfer RNA:Glycine-GCC 1-8	0	NA	NA	NA	NA	NA	#VALUE!
FBgn0011868	tRNA:Gly-GCC-1-9	transfer RNA:Glycine-GCC 1-9	0.2795	0.023218	0.0482184	0.481518	0.630148	NA	1.01622
FBgn0011869	tRNA:Gly-GCC-1-10	transfer RNA:Glycine-GCC 1-10	0	NA	NA	NA	NA	NA	#VALUE!
FBgn0011870	tRNA:Gly-GCC-1-11	transfer RNA:Glycine-GCC 1-11	0	NA	NA	NA	NA	NA	#VALUE!
FBgn0011871	tRNA:Gly-GCC-1-12	transfer RNA:Glycine-GCC 1-12	1.08275	0.00299925	0.0956681	0.0313506	0.97499	NA	1.00208
FBgn0011872	tRNA:Gly-GCC-1-13	transfer RNA:Glycine-GCC 1-13	0.15349	-0.00630957	0.0482184	-0.130854	0.895891	NA	0.995636
FBgn0011877	tRNA:His-GTG-2-1Psi	transfer RNA:Histidine-GTG 2-1 pseudogene	0.674292	0.0943058	0.0722312	1.30561	0.191685	NA	1.06755
FBgn0011878	tRNA:His-GTG-1-4	transfer RNA:Histidine-GTG 1-4	1.19668	0.0845662	0.0898736	0.940946	0.346732	NA	1.06037
FBgn0011879	tRNA:Ala-TGC-2-1	transfer RNA:Alanine-TGC 2-1	0	NA	NA	NA	NA	NA	#VALUE!
FBgn0011880	tRNA:Ile-AAT-1-1	transfer RNA:Isoleucine-AAT 1-1	1.96339	0.0638056	0.116316	0.548554	0.583311	0.824156	1.04522
FBgn0011881	tRNA:Ile-AAT-1-3	transfer RNA:Isoleucine-AAT 1-3	0.247146	-0.0237713	0.0482717	-0.492448	0.622402	NA	0.983658
FBgn0011882	tRNA:Ile-AAT-1-4	transfer RNA:Isoleucine-AAT 1-4	0.105257	-0.00630957	0.0482184	-0.130854	0.895891	NA	0.995636
FBgn0011883	tRNA:Ile-AAT-1-5	transfer RNA:Isoleucine-AAT 1-5	0	NA	NA	NA	NA	NA	#VALUE!
FBgn0011884	tRNA:Ile-AAT-1-6	transfer RNA:Isoleucine-AAT 1-6	0.283811	0.023218	0.0482184	0.481518	0.630148	NA	1.01622
FBgn0011885	tRNA:Ile-AAT-1-7	transfer RNA:Isoleucine-AAT 1-7	0.0823819	-0.00630957	0.0482184	-0.130854	0.895891	NA	0.995636
FBgn0011887	tRNA:Lys-CTT-1-4	transfer RNA:Lysine-CTT 1-4	0.511917	0.00926828	0.0727047	0.127478	0.898562	NA	1.00644
FBgn0011888	tRNA:Lys-CTT-1-3	transfer RNA:Lysine-CTT 1-3	0.276045	0.023218	0.0482184	0.481518	0.630148	NA	1.01622
FBgn0011889	tRNA:Lys-CTT-1-2	transfer RNA:Lysine-CTT 1-2	0	NA	NA	NA	NA	NA	#VALUE!
FBgn0011890	tRNA:Lys-CTT-1-5	transfer RNA:Lysine-CTT 1-5	0.105257	-0.00630957	0.0482184	-0.130854	0.895891	NA	0.995636
FBgn0011891	tRNA:Lys-CTT-1-1	transfer RNA:Lysine-CTT 1-1	0	NA	NA	NA	NA	NA	#VALUE!
FBgn0011892	tRNA:Lys-CTT-1-6	transfer RNA:Lysine-CTT 1-6	0.275189	0.023218	0.0482184	0.481518	0.630148	NA	1.01622
FBgn0011893	tRNA:Lys-CTT-1-7	transfer RNA:Lysine-CTT 1-7	0	NA	NA	NA	NA	NA	#VALUE!
FBgn0011894	tRNA:Lys-CTT-1-8	transfer RNA:Lysine-CTT 1-8	1.10905	0.0420425	0.0996547	0.421882	0.673111	NA	1.02957
FBgn0011895	tRNA:Lys-CTT-1-9	transfer RNA:Lysine-CTT 1-9	1.07628	-0.0992168	0.10694	-0.927778	0.353523	NA	0.93354
FBgn0011896	tRNA:Lys-CTT-1-10	transfer RNA:Lysine-CTT 1-10	0	NA	NA	NA	NA	NA	#VALUE!
FBgn0011897	tRNA:Lys-CTT-1-11	transfer RNA:Lysine-CTT 1-11	0.457675	-0.0183153	0.0534474	-0.342679	0.73184	NA	0.987385
FBgn0011902	tRNA:Lys-TTT-1-1	transfer RNA:Lysine-TTT 1-1	0	NA	NA	NA	NA	NA	#VALUE!
FBgn0011904	tRNA:Lys-TTT-2-4	transfer RNA:Lysine-TTT 2-4	0	NA	NA	NA	NA	NA	#VALUE!
FBgn0011905	tRNA:Lys-TTT-2-5	transfer RNA:Lysine-TTT 2-5	0	NA	NA	NA	NA	NA	#VALUE!
FBgn0011906	tRNA:Leu-CAG-1-1	transfer RNA:Leucine-CAG 1-1	0	NA	NA	NA	NA	NA	#VALUE!
FBgn0011909	tRNA:Leu-CAA-2-1	transfer RNA:Leucine-CAA 2-1	0.125576	-0.00630957	0.0482184	-0.130854	0.895891	NA	0.995636
FBgn0011910	tRNA:Leu-CAA-1-1	transfer RNA:Leucine-CAA 1-1	0	NA	NA	NA	NA	NA	#VALUE!
FBgn0011915	tRNA:Met-CAT-1-1	transfer RNA:Methionine-CAT 1-1	0.503408	-0.0497916	0.0552635	-0.900985	0.367596	NA	0.966076
FBgn0011916	tRNA:Met-CAT-1-2	transfer RNA:Methionine-CAT 1-2	5.14658	0.0138607	0.173611	0.0798379	0.936366	0.981921	1.00965
FBgn0011919	tRNA:Met-CAT-1-5	transfer RNA:Methionine-CAT 1-5	1.89098	-0.00286821	0.135509	-0.0211662	0.983113	0.993849	0.998014
FBgn0011921	tRNA:iMet-CAT-2-1	transfer RNA:initiator Methionine-CAT 2-1	0.499042	-0.0345903	0.0720107	-0.48035	0.630979	NA	0.976309
FBgn0011927	tRNA:iMet-CAT-1-4	transfer RNA:initiator Methionine-CAT 1-4	0	NA	NA	NA	NA	NA	#VALUE!
FBgn0011928	tRNA:iMet-CAT-1-5	transfer RNA:initiator Methionine-CAT 1-5	0	NA	NA	NA	NA	NA	#VALUE!
FBgn0011931	tRNA:Asn-GTT-1-6	transfer RNA:Asparagine-GTT 1-6	0.396341	-0.0110892	0.0606983	-0.182693	0.855039	NA	0.992343
FBgn0011932	tRNA:Asn-GTT-1-5	transfer RNA:Asparagine-GTT 1-5	0	NA	NA	NA	NA	NA	#VALUE!
FBgn0011933	tRNA:Asn-GTT-1-4	transfer RNA:Asparagine-GTT 1-4	0	NA	NA	NA	NA	NA	#VALUE!
FBgn0011934	tRNA:Asn-GTT-1-8	transfer RNA:Asparagine-GTT 1-8	0	NA	NA	NA	NA	NA	#VALUE!
FBgn0011935	tRNA:Asn-GTT-1-7	transfer RNA:Asparagine-GTT 1-7	0	NA	NA	NA	NA	NA	#VALUE!
FBgn0011936	tRNA:Asn-GTT-1-3	transfer RNA:Asparagine-GTT 1-3	0	NA	NA	NA	NA	NA	#VALUE!
FBgn0011937	tRNA:Asn-GTT-1-2	transfer RNA:Asparagine-GTT 1-2	0.130824	0.0133755	0.0482184	0.277394	0.781478	NA	1.00931
FBgn0011938	tRNA:Asn-GTT-1-1	transfer RNA:Asparagine-GTT 1-1	0.130824	0.0133755	0.0482184	0.277394	0.781478	NA	1.00931
FBgn0011944	tRNA:Pro-TGG-1-1	transfer RNA:Proline-TGG 1-1	0	NA	NA	NA	NA	NA	#VALUE!
FBgn0011945	tRNA:Pro-TGG-1-2	transfer RNA:Proline-TGG 1-2	0	NA	NA	NA	NA	NA	#VALUE!
FBgn0011948	tRNA:Arg-TCG-3-1	transfer RNA:Arginine-TCG 3-1	0	NA	NA	NA	NA	NA	#VALUE!
FBgn0011949	tRNA:Arg-TCG-3-2	transfer RNA:Arginine-TCG 3-2	0	NA	NA	NA	NA	NA	#VALUE!
FBgn0011950	tRNA:Arg-TCG-3-3	transfer RNA:Arginine-TCG 3-3	0	NA	NA	NA	NA	NA	#VALUE!
FBgn0011951	tRNA:Arg-TCG-3-4	transfer RNA:Arginine-TCG 3-4	0	NA	NA	NA	NA	NA	#VALUE!
FBgn0011952	tRNA:Arg-TCG-2-1	transfer RNA:Arginine-TCG 2-1	0	NA	NA	NA	NA	NA	#VALUE!
FBgn0011953	tRNA:Arg-TCG-1-1	transfer RNA:Arginine-TCG 1-1	0.350661	0.0149319	0.0500306	0.298456	0.765355	NA	1.0104
FBgn0011954	tRNA:Arg-TCG-2-2	transfer RNA:Arginine-TCG 2-2	0.239396	0.00353296	0.0482184	0.0732699	0.941591	NA	1.00245
FBgn0011955	tRNA:Arg-ACG-1-5	transfer RNA:Arginine-ACG 1-5	0	NA	NA	NA	NA	NA	#VALUE!
FBgn0011956	tRNA:Arg-ACG-1-3	transfer RNA:Arginine-ACG 1-3	0	NA	NA	NA	NA	NA	#VALUE!
FBgn0011957	tRNA:Arg-ACG-1-2	transfer RNA:Arginine-ACG 1-2	1.01287	0.00980669	0.0843799	0.116221	0.907478	NA	1.00682
FBgn0011958	tRNA:Arg-ACG-1-1	transfer RNA:Arginine-ACG 1-1	0.242851	0.00353296	0.0482184	0.0732699	0.941591	NA	1.00245
FBgn0011959	tRNA:Arg-ACG-1-10	transfer RNA:Arginine-ACG 1-10	0	NA	NA	NA	NA	NA	#VALUE!
FBgn0011960	tRNA:Arg-ACG-1-9	transfer RNA:Arginine-ACG 1-9	0	NA	NA	NA	NA	NA	#VALUE!
FBgn0011961	tRNA:Arg-ACG-1-8	transfer RNA:Arginine-ACG 1-8	0	NA	NA	NA	NA	NA	#VALUE!
FBgn0011962	tRNA:Arg-ACG-1-7	transfer RNA:Arginine-ACG 1-7	0	NA	NA	NA	NA	NA	#VALUE!
FBgn0011963	tRNA:Arg-ACG-1-6	transfer RNA:Arginine-ACG 1-6	0	NA	NA	NA	NA	NA	#VALUE!
FBgn0011965	tRNA:Arg-TCG-4-1	transfer RNA:Arginine-TCG 4-1	1.59996	0.133104	0.119792	1.11113	0.266514	NA	1.09665
FBgn0011966	tRNA:Arg-TCG-2-3	transfer RNA:Arginine-TCG 2-3	0.105257	-0.00630957	0.0482184	-0.130854	0.895891	NA	0.995636
FBgn0011970	tRNA:Ser-GCT-2-1	transfer RNA:Serine-GCT 2-1	0.134139	0.0133755	0.0482184	0.277394	0.781478	NA	1.00931
FBgn0011971	tRNA:Ser-GCT-2-2	transfer RNA:Serine-GCT 2-2	0	NA	NA	NA	NA	NA	#VALUE!
FBgn0011974	tRNA:Ser-AGA-1-1	transfer RNA:Serine-AGA 1-1	0	NA	NA	NA	NA	NA	#VALUE!
FBgn0011975	tRNA:Ser-CGA-1-1	transfer RNA:Serine-CGA 1-1	0.164764	-0.0161521	0.0482184	-0.334978	0.737641	NA	0.988867
FBgn0011976	tRNA:Ser-CGA-1-2	transfer RNA:Serine-CGA 1-2	0	NA	NA	NA	NA	NA	#VALUE!
FBgn0011977	tRNA:Ser-CGA-1-3	transfer RNA:Serine-CGA 1-3	0.224287	0.00353296	0.0482184	0.0732699	0.941591	NA	1.00245
FBgn0011980	tRNA:Ser-AGA-3-1	transfer RNA:Serine-AGA 3-1	0.0823819	-0.00630957	0.0482184	-0.130854	0.895891	NA	0.995636
FBgn0011981	tRNA:Ser-AGA-3-2	transfer RNA:Serine-AGA 3-2	0.141906	0.0133755	0.0482184	0.277394	0.781478	NA	1.00931
FBgn0011982	tRNA:Ser-AGA-2-1	transfer RNA:Serine-AGA 2-1	0.45512	-0.0321954	0.0714749	-0.450444	0.65239	NA	0.977931
FBgn0011983	tRNA:Ser-AGA-2-2	transfer RNA:Serine-AGA 2-2	0	NA	NA	NA	NA	NA	#VALUE!
FBgn0011984	tRNA:Ser-AGA-2-4	transfer RNA:Serine-AGA 2-4	0.425717	0.032362	0.0482958	0.670078	0.502808	NA	1.02269
FBgn0011985	tRNA:Ser-AGA-2-3	transfer RNA:Serine-AGA 2-3	9.24184	-0.199159	0.197673	-1.00752	0.313687	0.62675	0.871058
FBgn0011986	tRNA:Ser-AGA-2-5	transfer RNA:Serine-AGA 2-5	0	NA	NA	NA	NA	NA	#VALUE!
FBgn0011987	tRNA:SeC-TCA-1-1	transfer RNA:Selenocysteine-TCA 1-1	0.806509	-0.000374731	0.0817257	-0.00458523	0.996342	NA	0.99974
FBgn0011993	tRNA:Thr-AGT-1-5	transfer RNA:Threonine-AGT 1-5	0	NA	NA	NA	NA	NA	#VALUE!
FBgn0011994	tRNA:Thr-AGT-1-6	transfer RNA:Threonine-AGT 1-6	0	NA	NA	NA	NA	NA	#VALUE!
FBgn0011998	tRNA:Val-CAC-2-2	transfer RNA:Valine-CAC 2-2	0	NA	NA	NA	NA	NA	#VALUE!
FBgn0011999	tRNA:Val-CAC-2-1	transfer RNA:Valine-CAC 2-1	0	NA	NA	NA	NA	NA	#VALUE!
FBgn0012000	tRNA:Val-CAC-2-3	transfer RNA:Valine-CAC 2-3	0.236081	0.00353296	0.0482184	0.0732699	0.941591	NA	1.00245
FBgn0012001	tRNA:Val-CAC-2-4	transfer RNA:Valine-CAC 2-4	0	NA	NA	NA	NA	NA	#VALUE!
FBgn0012002	tRNA:Val-CAC-1-1	transfer RNA:Valine-CAC 1-1	0.2795	0.023218	0.0482184	0.481518	0.630148	NA	1.01622
FBgn0012003	tRNA:Val-CAC-2-5	transfer RNA:Valine-CAC 2-5	0	NA	NA	NA	NA	NA	#VALUE!
FBgn0012004	tRNA:Val-CAC-2-6	transfer RNA:Valine-CAC 2-6	0	NA	NA	NA	NA	NA	#VALUE!
FBgn0012009	tRNA:Val-AAC-2-4	transfer RNA:Valine-AAC 2-4	0.105257	-0.00630957	0.0482184	-0.130854	0.895891	NA	0.995636
FBgn0012010	tRNA:Val-AAC-2-3	transfer RNA:Valine-AAC 2-3	0.295588	-0.00484485	0.0482774	-0.100354	0.920063	NA	0.996647
FBgn0012011	tRNA:Val-AAC-1-1	transfer RNA:Valine-AAC 1-1	0.283811	0.023218	0.0482184	0.481518	0.630148	NA	1.01622
FBgn0012016	tRNA:Tyr-GTA-1-3	transfer RNA:Tyrosine-GTA 1-3	0.125576	-0.00630957	0.0482184	-0.130854	0.895891	NA	0.995636
FBgn0012017	tRNA:Tyr-GTA-1-2	transfer RNA:Tyrosine-GTA 1-2	0	NA	NA	NA	NA	NA	#VALUE!
FBgn0012018	tRNA:Tyr-GTA-1-9	transfer RNA:Tyrosine-GTA 1-9	0	NA	NA	NA	NA	NA	#VALUE!
FBgn0012024	tRNA:Tyr-GTA-1-8	transfer RNA:Tyrosine-GTA 1-8	0	NA	NA	NA	NA	NA	#VALUE!
FBgn0012025	tRNA:Tyr-GTA-1-7	transfer RNA:Tyrosine-GTA 1-7	0.275189	0.023218	0.0482184	0.481518	0.630148	NA	1.01622
FBgn0012026	tRNA:Tyr-GTA-1-6	transfer RNA:Tyrosine-GTA 1-6	0.402558	0.0532366	0.0616026	0.864194	0.387481	NA	1.03759
FBgn0012027	tRNA:Tyr-GTA-1-5	transfer RNA:Tyrosine-GTA 1-5	0.213206	0.00353296	0.0482184	0.0732699	0.941591	NA	1.00245
FBgn0012028	tRNA:Tyr-GTA-1-4	transfer RNA:Tyrosine-GTA 1-4	0	NA	NA	NA	NA	NA	#VALUE!
FBgn0012034	AcCoAS	Acetyl Coenzyme A synthase	1640.02	0.0141138	0.0736941	0.191518	0.84812	0.951807	1.00983
FBgn0012036	Aldh	Aldehyde dehydrogenase	1669.38	0.263243	0.112606	2.33774	0.0194005	0.113603	1.20017
FBgn0012037	Ance	Angiotensin converting enzyme	3346.76	0.0932051	0.207016	0.450232	0.652543	0.859932	1.06674
FBgn0012042	AttA	Attacin-A	14.5045	-1.00797	0.204766	-4.92254	8.54279e-07	2.14135e-05	0.497246
FBgn0012051	CalpA	Calpain-A	1195.39	0.118555	0.0779414	1.52107	0.128241	0.387517	1.08565
FBgn0012058	Cdc27	Cell division cycle 27	2816.43	-0.0848343	0.0671929	-1.26255	0.206751	0.505049	0.942893
FBgn0012344	Dh44	Diuretic hormone 44	2186.09	-0.164447	0.0955147	-1.7217	0.0851245	0.3044	0.89227
FBgn0013263	Trl	Trithorax-like	10469.2	-0.097013	0.0690023	-1.40594	0.159742	0.441575	0.934967
FBgn0013269	Fkbp39	FK506-binding protein 39kD	5748.24	0.224473	0.0898672	2.49783	0.0124955	0.0821109	1.16835
FBgn0013272	Gp150	Gp150	5655.54	0.0229643	0.117266	0.195831	0.844742	0.950075	1.01605
FBgn0013275	Hsp70Aa	Heat-shock-protein-70Aa	13.6399	0.469684	0.149928	3.13273	0.00173189	0.0176494	1.38481
FBgn0013276	Hsp70Ab	Heat-shock-protein-70Ab	35.3185	0.208331	0.114532	1.81897	0.0689154	0.265958	1.15535
FBgn0013277	Hsp70Ba	Heat-shock-protein-70Ba	13.9668	0.430131	0.195356	2.20178	0.0276811	0.145729	1.34736
FBgn0013278	Hsp70Bb	Heat-shock-protein-70Bb	187.568	0.865692	0.19424	4.45683	8.31809e-06	0.000167667	1.82221
FBgn0013279	Hsp70Bc	Heat-shock-protein-70Bc	191.367	1.19352	0.199736	5.97548	2.29409e-09	8.36911e-08	2.2871
FBgn0013300	ProtA	Protamine A	0	NA	NA	NA	NA	NA	#VALUE!
FBgn0013301	ProtB	Protamine B	0.247146	-0.0237713	0.0482717	-0.492448	0.622402	NA	0.983658
FBgn0013303	Nca	Neurocalcin	2240.39	-0.092083	0.0843466	-1.09172	0.274955	0.586881	0.938167
FBgn0013305	Nmda1	N-methyl-D-aspartate receptor-associated protein	3768.02	-0.0595928	0.0661261	-0.901199	0.367482	0.676354	0.959535
FBgn0013307	Odc1	Ornithine decarboxylase 1	4.27211	-0.0608084	0.163813	-0.371207	0.710484	0.889811	0.958727
FBgn0013308	Odc2	Ornithine decarboxylase 2	7.27526	0.275114	0.188465	1.45976	0.144355	0.415218	1.21009
FBgn0013323	Ptth	Prothoracicotropic hormone	167.072	-0.0412313	0.122117	-0.337638	0.735636	0.902186	0.971825
FBgn0013325	RpL11	Ribosomal protein L11	22750.2	0.13827	0.0997794	1.38575	0.165822	0.449949	1.10058
FBgn0013334	Sap47	Synapse-associated protein 47kD	11947.5	-0.030829	0.11218	-0.274816	0.783457	0.924374	0.978858
FBgn0013342	nSyb	neuronal Synaptobrevin	10462.5	-0.0905996	0.072261	-1.25378	0.209921	0.509238	0.939132
FBgn0013343	Syx1A	Syntaxin 1A	2169.23	-0.0889399	0.159185	-0.558721	0.576352	0.82046	0.940213
FBgn0013347	TfIIA-S	Transcription-factor-IIA-S	2114.37	0.0777869	0.102769	0.756912	0.449103	0.738806	1.0554
FBgn0013348	TpnC41C	Troponin C at 41C	4.3473	0.269085	0.138146	1.94783	0.0514349	0.21983	1.20504
FBgn0013432	bcn92	bcn92	551.342	0.121005	0.115773	1.0452	0.295933	0.60793	1.08749
FBgn0013433	beat-Ia	beaten path Ia	1587.13	-0.220615	0.0666009	-3.31249	0.000924687	0.0105114	0.858199
FBgn0013435	Cdc2rk	Cdc2-related kinase	623.301	0.00978945	0.0901681	0.108569	0.913544	0.974739	1.00681
FBgn0013467	igl	igloo	2894.03	0.0969008	0.066523	1.45665	0.145212	0.417066	1.06947
FBgn0013469	klu	klumpfuss	1426.2	-0.169276	0.0971343	-1.7427	0.081386	0.296627	0.889289
FBgn0013531	MED20	Mediator complex subunit 20	499.163	-0.0827445	0.109444	-0.756045	0.449622	0.739	0.94426
FBgn0013548	l(2)dtl	lethal-(2)-denticleless	669.799	0.237563	0.107615	2.20753	0.0272769	0.144482	1.179
FBgn0013563	Pex1	Peroxin 1	366.074	-0.0529751	0.104527	-0.506806	0.612291	0.838524	0.963946
FBgn0013576	mtd	mustard	7367.74	-0.273249	0.12264	-2.22805	0.025877	0.139395	0.827454
FBgn0013672	mt:ATPase6	mitochondrial ATPase subunit 6	42451.7	0.379553	0.136604	2.77848	0.00546135	0.0438403	1.30094
FBgn0013673	mt:ATPase8	mitochondrial ATPase subunit 8	420.178	0.166359	0.135195	1.23051	0.218504	0.519437	1.12222
FBgn0013674	mt:CoI	mitochondrial Cytochrome c oxidase subunit I	162853	0.0338675	0.099364	0.340842	0.733222	0.901504	1.02375
FBgn0013675	mt:CoII	mitochondrial Cytochrome c oxidase subunit II	44430	0.115802	0.112262	1.03154	0.302289	0.614823	1.08358
FBgn0013676	mt:CoIII	mitochondrial Cytochrome c oxidase subunit III	111748	-0.0233661	0.126125	-0.185262	0.853024	0.95476	0.983934
FBgn0013678	mt:Cyt-b	mitochondrial Cytochrome b	83624.8	-0.0985544	0.112618	-0.87512	0.381508	0.687025	0.933968
FBgn0013679	mt:ND1	mitochondrial NADH-ubiquinone oxidoreductase chain 1	30265.6	0.040429	0.135899	0.297493	0.76609	0.916889	1.02842
FBgn0013680	mt:ND2	mitochondrial NADH-ubiquinone oxidoreductase chain 2	7271.46	-0.135679	0.123234	-1.10099	0.270902	0.582588	0.910241
FBgn0013681	mt:ND3	mitochondrial NADH-ubiquinone oxidoreductase chain 3	16176.6	0.0256181	0.15926	0.160857	0.872206	0.960979	1.01792
FBgn0013683	mt:ND4L	mitochondrial NADH-ubiquinone oxidoreductase chain 4L	1833.51	0.104037	0.138814	0.749473	0.453572	0.741672	1.07478
FBgn0013684	mt:ND5	mitochondrial NADH-ubiquinone oxidoreductase chain 5	32104.8	0.0860169	0.106654	0.806501	0.419954	0.716145	1.06144
FBgn0013685	mt:ND6	mitochondrial NADH-ubiquinone oxidoreductase chain 6	766.041	-0.286411	0.119777	-2.3912	0.0167933	0.102106	0.819939
FBgn0013686	mt:lrRNA	mitochondrial large ribosomal RNA	973681	0.00100462	0.13131	0.0076508	0.993896	0.998199	1.0007
FBgn0013687	mt:ori	mitochondrial origin	13.4009	-0.28762	0.18907	-1.52123	0.128201	0.387517	0.819253
FBgn0013688	mt:srRNA	mitochondrial small ribosomal RNA	1084.15	-0.0255421	0.143124	-0.178461	0.858361	0.956604	0.982451
FBgn0013689	mt:tRNA:Ala-TGC	mitochondrial transfer RNA:Alanine-TGC	106.585	-0.0910038	0.170714	-0.533077	0.59398	0.82864	0.938869
FBgn0013690	mt:tRNA:Cys-GCA	mitochondrial transfer RNA:Cysteine-GCA	267.436	0.0119269	0.159591	0.074734	0.940426	0.983209	1.0083
FBgn0013691	mt:tRNA:Asp-GTC	mitochondrial transfer RNA:Aspartic acid-GTC	13.1652	-0.00400424	0.205775	-0.0194594	0.984475	0.994586	0.997228
FBgn0013692	mt:tRNA:Glu-TTC	mitochondrial transfer RNA:Glutamic acid-TTC	3.05049	-0.075901	0.143194	-0.530059	0.596071	0.829752	0.948749
FBgn0013693	mt:tRNA:Phe-GAA	mitochondrial transfer RNA:Phenylalanine-GAA	7.68207	0.21604	0.183747	1.17575	0.239696	0.544448	1.16154
FBgn0013694	mt:tRNA:Gly-TCC	mitochondrial transfer RNA:Glycine-TCC	955.063	-0.18486	0.13342	-1.38554	0.165886	0.449998	0.879735
FBgn0013695	mt:tRNA:His-GTG	mitochondrial transfer RNA:Histidine-GTG	15.3131	0.333247	0.20435	1.63076	0.10294	0.341617	1.25985
FBgn0013696	mt:tRNA:Ile-GAT	mitochondrial transfer RNA:Isoleucine-GAT	5.4595	0.310832	0.163674	1.89909	0.0575524	0.237943	1.24042
FBgn0013697	mt:tRNA:Lys-CTT	mitochondrial transfer RNA:Lysine-CTT	102.453	0.162396	0.183236	0.88627	0.375472	0.682321	1.11914
FBgn0013698	mt:tRNA:Leu-TAG	mitochondrial transfer RNA:Leucine-TAG	1882.47	-0.0954179	0.134519	-0.709327	0.478121	0.756967	0.936001
FBgn0013699	mt:tRNA:Leu-TAA	mitochondrial transfer RNA:Leucine-TAA	348.106	0.226144	0.165643	1.36525	0.172173	0.459513	1.1697
FBgn0013700	mt:tRNA:Met-CAT	mitochondrial transfer RNA:Methionine-CAT	70.618	-0.288159	0.165088	-1.74548	0.0809006	0.295621	0.818946
FBgn0013701	mt:tRNA:Asn-GTT	mitochondrial transfer RNA:Asparagine-GTT	14.0069	-0.0578654	0.206369	-0.280397	0.779173	0.923079	0.960685
FBgn0013702	mt:tRNA:Pro-TGG	mitochondrial transfer RNA:Proline-TGG	12.4404	0.0984588	0.198153	0.496882	0.619272	0.841956	1.07063
FBgn0013703	mt:tRNA:Gln-TTG	mitochondrial transfer RNA:Glutamine-TTG	7.38822	0.358302	0.190716	1.87872	0.0602822	0.244969	1.28192
FBgn0013704	mt:tRNA:Arg-TCG	mitochondrial transfer RNA:Arginine-TCG	16.7836	-0.173829	0.207802	-0.836511	0.402868	0.702653	0.886487
FBgn0013705	mt:tRNA:Ser-GCT	mitochondrial transfer RNA:Serine-GCT	11.2522	0.0228718	0.203905	0.112169	0.910689	0.973118	1.01598
FBgn0013706	mt:tRNA:Ser-TGA	mitochondrial transfer RNA:Serine-TGA	75.6317	-0.0211982	0.182476	-0.11617	0.907518	0.972358	0.985414
FBgn0013707	mt:tRNA:Thr-TGT	mitochondrial transfer RNA:Threonine-TGT	5.7854	0.411892	0.187947	2.19153	0.0284135	0.148728	1.33043
FBgn0013708	mt:tRNA:Val-TAC	mitochondrial transfer RNA:Valine-TAC	23.9567	-0.0294101	0.20727	-0.141893	0.887165	0.964695	0.979821
FBgn0013709	mt:tRNA:Trp-TCA	mitochondrial transfer RNA:Tryptophan-TCA	160.625	0.0455524	0.175888	0.258985	0.795647	0.930523	1.03208
FBgn0013710	mt:tRNA:Tyr-GTA	mitochondrial transfer RNA:Tyrosine-GTA	327.297	-0.0558944	0.15811	-0.353515	0.723702	0.896251	0.961998
FBgn0013717	not	non-stop	2375.11	-0.0735937	0.0838275	-0.877918	0.379988	0.685812	0.950268
FBgn0013718	nuf	nuclear fallout	2130.37	-0.0601367	0.0877524	-0.6853	0.493155	0.767486	0.959173
FBgn0013720	pck	pickel	772.514	-0.24053	0.1078	-2.23126	0.025664	0.138584	0.846434
FBgn0013725	phyl	phyllopod	1015.05	-0.0408974	0.0732688	-0.558183	0.576719	0.82046	0.97205
FBgn0013726	pnut	peanut	9423.98	-0.037651	0.0677462	-0.555765	0.578371	0.82169	0.97424
FBgn0013732	sced	scrambled	923.344	-0.0801493	0.0731043	-1.09637	0.272917	0.584941	0.94596
FBgn0013733	shot	short stop	16980.2	-0.0857483	0.13455	-0.637295	0.523933	0.789532	0.942296
FBgn0013746	alien	alien	2634.36	0.0128998	0.0881231	0.146384	0.883619	0.963576	1.00898
FBgn0013749	Arf4	ADP ribosylation factor at 102F	2373.78	0.0162672	0.101319	0.160555	0.872444	0.960999	1.01134
FBgn0013750	Arf6	ADP ribosylation factor at 51F	3156.03	-0.124539	0.0585844	-2.12581	0.0335191	0.166848	0.917297
FBgn0013751	Awh	Arrowhead	165.942	-0.0194515	0.132538	-0.146761	0.88332	0.963481	0.986608
FBgn0013753	Bgb	Big brother	3379.75	-0.0892646	0.0797348	-1.11952	0.262919	0.573829	0.940002
FBgn0013755	Bro	Brother	31.7241	0.647191	0.197188	3.28209	0.00103039	0.0114956	1.56612
FBgn0013756	Mgtor	Megator	10453.2	-0.00383953	0.0829205	-0.0463037	0.963068	0.989745	0.997342
FBgn0013759	CASK	CASK	10241.3	-0.148348	0.147694	-1.00443	0.315172	0.628121	0.902283
FBgn0013762	Cdk5	Cyclin-dependent kinase 5	1002.01	0.0510707	0.0826763	0.617718	0.536761	0.796713	1.03603
FBgn0013763	Idgf6	Imaginal disc growth factor 6	1586.86	0.205875	0.13607	1.513	0.130279	0.391241	1.15339
FBgn0013764	Chi	Chip	2311.01	-0.0602009	0.0846364	-0.711289	0.476905	0.75617	0.959131
FBgn0013765	cnn	centrosomin	4205.71	-0.0464099	0.0651368	-0.712499	0.476156	0.755867	0.968343
FBgn0013767	Crz	Corazonin	483.012	0.0678433	0.125987	0.538493	0.590237	0.826791	1.04815
FBgn0013770	Cp1	Cysteine proteinase-1	6916.48	0.0217954	0.0793797	0.274572	0.783645	0.924374	1.01522
FBgn0013771	Cyp6a9	Cytochrome P450 6a9	8.29742	0.0103175	0.197991	0.0521109	0.95844	0.98889	1.00718
FBgn0013772	Cyp6a8	Cytochrome P450 6a8	6.92527	0.094555	0.178278	0.53038	0.595849	0.829752	1.06774
FBgn0013773	Cyp6a22	Cytochrome P450 6a22	2.76035	0.09167	0.154862	0.591947	0.553886	0.805811	1.0656
FBgn0013799	Deaf1	Deformed epidermal autoregulatory factor-1	3617	-0.111001	0.0686818	-1.61617	0.106058	0.347364	0.925945
FBgn0013810	Dhc36C	Dynein heavy chain at 36C	103.734	0.312111	0.193867	1.60992	0.107414	0.349743	1.24152
FBgn0013811	Dhc62B	Dynein heavy chain at 62B	120.281	-0.0977925	0.132691	-0.736995	0.461125	0.746323	0.934462
FBgn0013812	Dhc93AB	Dynein heavy chain at 93AB	45.251	0.181594	0.207355	0.875763	0.381159	0.686952	1.13414
FBgn0013813	Dhc98D	Dynein heavy chain at 89D	20.945	-0.77981	0.207418	-3.75961	0.000170178	0.00242414	0.582443
FBgn0013949	Elal	Elastin-like	136.001	0.474605	0.174149	2.72528	0.00642479	0.0498242	1.38954
FBgn0013953	Esp	Epidermal stripes and patches	36.3443	1.90557	0.20703	9.20432	3.43849e-20	3.27838e-18	3.74658
FBgn0013954	Fkbp12	FK506-binding protein 12kD	11020.5	0.0841059	0.0910496	0.923737	0.355623	0.665084	1.06003
FBgn0013972	Gycalpha99B	Guanylyl cyclase alpha-subunit at 99B	1630.61	-0.144324	0.0837661	-1.72294	0.084899	0.304026	0.904803
FBgn0013973	Gycbeta100B	Guanylyl cyclase beta-subunit at 100B	959.277	-0.235577	0.0828759	-2.84253	0.00447569	0.0376389	0.849345
FBgn0013981	His4r	Histone H4 replacement	17514.6	0.0413242	0.0854959	0.483347	0.62885	0.846803	1.02906
FBgn0013983	imd	immune deficiency	385.175	-0.00217699	0.093501	-0.0232831	0.981424	0.993377	0.998492
FBgn0013987	MAPk-Ak2	MAP kinase activated protein-kinase-2	3042.73	0.173543	0.0561675	3.08974	0.00200331	0.0198764	1.12782
FBgn0013995	Calx	Na/Ca-exchange protein	759.805	0.0693999	0.134811	0.514795	0.606697	0.835994	1.04928
FBgn0013997	Nrx-IV	Neurexin IV	11492.9	-0.262031	0.06255	-4.18915	2.80005e-05	0.000499605	0.833913
FBgn0014000	Hf	Helical Factor	5.3504	0.0760023	0.177859	0.427317	0.669149	0.868379	1.05409
FBgn0014006	Ask1	Apoptotic signal-regulating kinase 1	1482.14	-0.0356711	0.0635601	-0.56122	0.574648	0.819246	0.975578
FBgn0014007	Ptp69D	Protein tyrosine phosphatase 69D	7136.5	-0.130546	0.0695438	-1.87718	0.0604936	0.245529	0.913486
FBgn0014009	Rab2	Rab2	6117.31	-0.0577205	0.0617111	-0.935334	0.349616	0.659792	0.960781
FBgn0014010	Rab5	Rab5	8652.58	-0.167554	0.0550355	-3.04447	0.0023309	0.0223608	0.890351
FBgn0014011	Rac2	Rac2	2146.46	-0.251924	0.0695174	-3.6239	0.000290198	0.00384481	0.839776
FBgn0014018	Rel	Relish	710.244	0.286428	0.0907724	3.15546	0.00160248	0.0165806	1.21962
FBgn0014019	Rh5	Rhodopsin 5	20.7368	-0.0964531	0.204625	-0.471365	0.63738	0.850754	0.93533
FBgn0014020	Rho1	Rho1	15329.1	-0.0322605	0.0575094	-0.560959	0.574825	0.819349	0.977887
FBgn0014022	Rlb1	Rlb1	830.738	-0.220725	0.10884	-2.02797	0.0425636	0.194926	0.858134
FBgn0014023	mRpL47	mitochondrial ribosomal protein L47	670.03	0.158511	0.110273	1.43744	0.150593	0.426429	1.11613
FBgn0014024	Rnp4F	RNA-binding protein 4F	2890.29	0.00907976	0.0709226	0.128023	0.89813	0.969346	1.00631
FBgn0014026	RpL7A	Ribosomal protein L7A	42462.2	0.194605	0.0912901	2.13172	0.0330297	0.165266	1.14441
FBgn0014028	SdhB	Succinate dehydrogenase, subunit B (iron-sulfur)	2202.86	0.212734	0.0915933	2.3226	0.0202009	0.117055	1.15888
FBgn0014029	Septin2	Septin 2	5396.42	-0.107364	0.0810693	-1.32435	0.185386	0.477554	0.928282
FBgn0014031	Agxt	Alanine-glyoxylate aminotransferase	7.91163	0.0400395	0.189132	0.211702	0.83234	0.945618	1.02814
FBgn0014032	Sptr	Sepiapterin reductase	424.656	0.0670609	0.118983	0.563618	0.573014	0.818043	1.04758
FBgn0014033	Sr-CI	Scavenger receptor class C, type I	50.5401	-0.0935	0.20641	-0.452982	0.650562	0.859361	0.937246
FBgn0014037	Su(Tpl)	Suppressor of Triplolethal	3475.67	-0.0731789	0.134077	-0.545796	0.585206	0.825045	0.950541
FBgn0014073	Tie	Tie-like receptor tyrosine kinase	88.4082	0.330663	0.154441	2.14102	0.0322722	0.162997	1.25759
FBgn0014075	Uggt	UDP-glucose-glycoprotein glucosyltransferase	4485.72	-0.0172678	0.0685984	-0.251723	0.801255	0.93328	0.988102
FBgn0014076	Vm32E	Vitelline membrane 32E	0.877757	-0.00741018	0.083651	-0.0885845	0.929412	NA	0.994877
FBgn0014092	CG4278	-	936.595	0.0147057	0.0979672	0.150109	0.880679	0.962356	1.01025
FBgn0014127	barr	barren	2345.85	-0.023765	0.0731216	-0.325006	0.745176	0.907158	0.983662
FBgn0014133	bif	bifocal	9088.98	-0.070538	0.0807615	-0.873411	0.382439	0.687864	0.952283
FBgn0014135	bnl	branchless	86.3289	0.174158	0.159573	1.0914	0.275095	0.586953	1.12831
FBgn0014141	cher	cheerio	1569.31	0.325094	0.119498	2.7205	0.00651832	0.0503703	1.25275
FBgn0014143	croc	crocodile	101.581	0.0820092	0.146055	0.561497	0.574459	0.819052	1.05849
FBgn0014163	fax	failed axon connections	90986.5	-0.281752	0.0764875	-3.68363	0.000229935	0.00315952	0.822592
FBgn0014179	gcm	glial cells missing	827.857	-0.198295	0.0834257	-2.37691	0.0174583	0.104891	0.87158
FBgn0014184	Oda	Ornithine decarboxylase antizyme	14233.4	-0.222418	0.0728939	-3.05126	0.00227883	0.0219562	0.857128
FBgn0014189	Hel25E	Helicase at 25E	10827.6	-0.00331027	0.0645665	-0.0512692	0.959111	0.98889	0.997708
FBgn0014269	prod	proliferation disrupter	1747.57	0.0227524	0.0875698	0.25982	0.795002	0.930423	1.0159
FBgn0014340	mof	males absent on the first	804.298	-0.0182098	0.0909729	-0.200168	0.841349	0.948869	0.987457
FBgn0014342	mia	meiosis I arrest	145.124	0.366288	0.144703	2.53131	0.0113636	0.076352	1.28903
FBgn0014343	mirr	mirror	1292.3	0.0791504	0.096671	0.81876	0.412923	0.711237	1.0564
FBgn0014366	noi	noisette	2152.65	0.0272428	0.083074	0.327934	0.742961	0.906377	1.01906
FBgn0014368	nol	no optic lobe	32.9022	0.673774	0.205524	3.27833	0.00104423	0.0116166	1.59524
FBgn0014380	RhoL	Rho-like	682.724	-0.366445	0.116351	-3.14949	0.00163555	0.0168331	0.775691
FBgn0014388	sty	sprouty	2907.82	0.127058	0.0894288	1.42077	0.155383	0.434317	1.09206
FBgn0014391	sun	stunted	2306.01	0.222498	0.102126	2.17865	0.0293574	0.152133	1.16675
FBgn0014395	tilB	touch insensitive larva B	89.6913	0.196801	0.161842	1.21601	0.223982	0.526213	1.14615
FBgn0014396	tim	timeless	90.1814	-0.143985	0.192166	-0.749274	0.453692	0.741724	0.905016
FBgn0014411	Vps26	Vacuolar protein sorting 26	2602.53	-0.08587	0.0613835	-1.39891	0.16184	0.444531	0.942216
FBgn0014417	Naglu	-	1024.04	0.311896	0.0643864	4.84413	1.27166e-06	3.08795e-05	1.24134
FBgn0014427	CG11899	-	1285.64	0.289103	0.099757	2.89807	0.00375462	0.0326893	1.22188
FBgn0014454	Acp1	Adult cuticle protein 1	0	NA	NA	NA	NA	NA	#VALUE!
FBgn0014455	Ahcy	Adenosylhomocysteinase	3401.18	0.264553	0.0850415	3.11087	0.00186538	0.018788	1.20126
FBgn0014464	Cp7Fa	Chorion protein a at 7F	4.87435	-0.0830762	0.177037	-0.469259	0.638884	0.851775	0.944043
FBgn0014465	Cp7Fb	Chorion protein b at 7F	0.886888	-0.0561812	0.0926419	-0.606434	0.544227	NA	0.961807
FBgn0014466	Cp7Fc	Chorion protein c at 7F	8.53898	0.106759	0.182817	0.583968	0.559242	0.809386	1.07681
FBgn0014469	Cyp4e2	Cytochrome P450 4e2	105.799	-0.543698	0.170073	-3.19685	0.00138937	0.0147588	0.68601
FBgn0014848	Eig71Eh	Eig71Eh	0	NA	NA	NA	NA	NA	#VALUE!
FBgn0014849	Eig71Ei	Eig71Ei	0	NA	NA	NA	NA	NA	#VALUE!
FBgn0014850	Eig71Ej	Eig71Ej	0	NA	NA	NA	NA	NA	#VALUE!
FBgn0014851	Eig71Ek	Eig71Ek	0	NA	NA	NA	NA	NA	#VALUE!
FBgn0014857	His3.3A	Histone H3.3A	9471.04	0.0727598	0.0823818	0.883202	0.377127	0.683801	1.05173
FBgn0014859	Hr38	Hormone receptor-like in 38	47.8463	0.0188079	0.185318	0.10149	0.919162	0.976331	1.01312
FBgn0014861	Mcm2	Minichromosome maintenance 2	2774.98	0.118767	0.087934	1.35064	0.176811	0.465969	1.08581
FBgn0014863	Mlp84B	Muscle LIM protein at 84B	27.9117	-0.234926	0.198778	-1.18185	0.237264	0.541934	0.849728
FBgn0014865	Mtk	Metchnikowin	0.509898	-0.0649483	0.064665	-1.00438	0.315195	NA	0.95598
FBgn0014868	Ost48	Oligosaccharyltransferase 48kD subunit	4783.94	0.1376	0.0910933	1.51054	0.130905	0.392512	1.10007
FBgn0014869	Pglym78	Phosphoglyceromutase 78	2555.36	0.167903	0.113061	1.48506	0.137527	0.40412	1.12342
FBgn0014870	Psi	P-element somatic inhibitor	9225.81	0.00204088	0.0723043	0.0282263	0.977482	0.992454	1.00142
FBgn0014877	Roe1	Roe1	633.206	0.142244	0.097771	1.45487	0.145705	0.417941	1.10362
FBgn0014879	Set	Set	10210.4	-0.0373377	0.0819267	-0.455745	0.648573	0.858162	0.974452
FBgn0014903	CG14630	-	263.741	0.113313	0.116603	0.971781	0.33116	0.641872	1.08171
FBgn0014906	Hydr2	alpha/beta hydrolase2	1966.72	0.172855	0.0812973	2.12621	0.0334862	0.166848	1.12729
FBgn0014930	Rfk	-	485.15	0.0658305	0.105343	0.624919	0.532024	0.79501	1.04669
FBgn0014931	kipf	-	68.6773	0.126477	0.166767	0.758403	0.44821	0.738037	1.09162
FBgn0014949	btn	buttonless	35.3338	-0.153087	0.20352	-0.752196	0.451933	0.741027	0.899324
FBgn0015000	betaggt-I	beta subunit of type I geranylgeranyl transferase	868.188	-0.0147479	0.0829015	-0.177897	0.858804	0.956604	0.98983
FBgn0015001	iotaTry	iotaTrypsin	2.60325	-0.12673	0.134135	-0.944797	0.344763	0.653728	0.915905
FBgn0015008	Actn3	alpha actinin 3	0.567622	0.0398957	0.0486248	0.82048	0.411943	NA	1.02804
FBgn0015010	Ag5r	Antigen 5-related	28.4499	0.372145	0.20748	1.79364	0.0728703	0.275929	1.29428
FBgn0015011	AhcyL2	Adenosylhomocysteinase like 2	49.9884	0.593755	0.181018	3.28008	0.00103778	0.0115531	1.50917
FBgn0015019	CCT3	Chaperonin containing TCP1 subunit 3	7812.01	0.258872	0.0838088	3.08884	0.00200937	0.0199156	1.19654
FBgn0015024	CkIalpha	Casein kinase Ialpha	11613.8	-0.143971	0.0467513	-3.07951	0.00207343	0.0203797	0.905025
FBgn0015025	CkIIalpha-i1	CKII-alpha subunit interactor-1	219.101	0.000704413	0.14267	0.00493737	0.996061	0.998933	1.00049
FBgn0015031	cype	cyclope	2633.23	0.195072	0.107759	1.81026	0.0702548	0.269123	1.14478
FBgn0015032	Cyp4c3	Cytochrome P450 4c3	0.696224	-0.0531005	0.0700888	-0.757618	0.44868	NA	0.963863
FBgn0015033	Cyp4d8	Cytochrome P450 4d8	2.0033	0.088482	0.117886	0.750574	0.452909	0.741302	1.06325
FBgn0015034	Cyp4e1	Cytochrome P450 4e1	10.7865	0.033296	0.192017	0.173401	0.862336	0.957447	1.02335
FBgn0015035	Cyp4e3	Cytochrome P450 4e3	1.50615	0.0691873	0.113041	0.612054	0.540502	NA	1.04913
FBgn0015036	Cyp4ae1	Cytochrome P450 4ae1	274.597	-0.0397161	0.125658	-0.316064	0.751954	0.910677	0.972846
FBgn0015037	Cyp4p1	Cytochrome P450 4p1	0.899678	-0.0923167	0.0872234	-1.05839	0.289876	NA	0.938015
FBgn0015038	Cyp9b1	Cytochrome P450 9b1	10.893	-0.233807	0.204247	-1.14473	0.252321	0.561473	0.850388
FBgn0015039	Cyp9b2	Cytochrome P450 9b2	10.7395	-0.127686	0.189296	-0.674529	0.499975	0.772963	0.915299
FBgn0015040	Cyp9c1	Cytochrome P450 9c1	270.554	2.58506	0.141543	18.2635	1.61673e-74	7.61381e-72	6.00041
FBgn0015075	Ddx1	Dead-box-1	2955.72	0.0102776	0.0738474	0.139174	0.889313	0.965836	1.00715
FBgn0015218	eIF4E1	eukaryotic translation initiation factor 4E1	9443.89	-0.0523955	0.0601982	-0.870383	0.384091	0.688941	0.964334
FBgn0015221	Fer2LCH	Ferritin 2 light chain homologue	10867.6	0.043102	0.086698	0.497151	0.619083	0.841956	1.03033
FBgn0015222	Fer1HCH	Ferritin 1 heavy chain homologue	10403.5	-0.0242627	0.0822189	-0.295099	0.767919	0.917763	0.983323
FBgn0015229	glec	gliolectin	2326.15	-0.00780988	0.0584965	-0.13351	0.89379	0.967325	0.994601
FBgn0015230	Glut3	Glucose transporter type 3	2.3765	-0.0931515	0.127679	-0.729576	0.46565	0.749185	0.937473
FBgn0015239	Hr78	Hormone-receptor-like in 78	1671.03	-0.0971651	0.100794	-0.963994	0.335049	0.646189	0.934868
FBgn0015240	Hr96	Hormone receptor-like in 96	542.824	-0.0987678	0.0806835	-1.22414	0.2209	0.52213	0.93383
FBgn0015245	Hsp60A	Heat shock protein 60A	5742.02	0.271822	0.0826193	3.29005	0.00100169	0.0112399	1.20733
FBgn0015247	Diap2	Death-associated inhibitor of apoptosis 2	1077.63	0.0279173	0.0788429	0.354087	0.723273	0.895934	1.01954
FBgn0015268	Nap1	Nucleosome assembly protein 1	9539.59	0.257508	0.0870845	2.95699	0.0031066	0.028008	1.19541
FBgn0015269	Nf1	Neurofibromin 1	2842.45	-0.11474	0.140304	-0.817799	0.413472	0.711366	0.923549
FBgn0015270	Orc2	Origin recognition complex subunit 2	511.857	0.243867	0.123328	1.97737	0.0479993	0.210247	1.18416
FBgn0015271	Orc5	Origin recognition complex subunit 5	590.109	0.0591541	0.120484	0.490969	0.623448	0.844935	1.04185
FBgn0015277	Pi3K59F	Phosphatidylinositol 3-kinase 59F	795.811	-0.0234617	0.0857241	-0.273689	0.784324	0.924433	0.983869
FBgn0015278	Pi3K68D	Phosphatidylinositol 3-kinase 68D	2275.94	-0.063275	0.0920122	-0.68768	0.491654	0.766764	0.957089
FBgn0015279	Pi3K92E	Phosphatidylinositol 3-kinase 92E	2128.27	-0.132086	0.0695021	-1.90047	0.0573721	0.237404	0.912511
FBgn0015282	Rpt2	Regulatory particle triple-A ATPase 2	6555.96	-0.0107208	0.0937193	-0.114393	0.908926	0.972533	0.992596
FBgn0015283	Rpn10	Regulatory particle non-ATPase 10	4927.37	0.0715051	0.0842444	0.848781	0.396003	0.696238	1.05081
FBgn0015286	Rala	Ras-like protein A	3003.25	0.335381	0.0533177	6.29025	3.16954e-10	1.26302e-08	1.26171
FBgn0015288	RpL22	Ribosomal protein L22	24814	0.160372	0.0819081	1.95795	0.0502354	0.216383	1.11758
FBgn0015295	Shark	SH2 ankyrin repeat kinase	589.26	-0.0128056	0.0808187	-0.158449	0.874103	0.961118	0.991163
FBgn0015296	Shc	SHC-adaptor protein	2193.11	-0.0930873	0.0719633	-1.29354	0.195825	0.491571	0.937514
FBgn0015298	Srp19	Signal recognition particle 19	752.24	0.124105	0.107256	1.15709	0.247235	0.554955	1.08983
FBgn0015299	Ssb-c31a	Single stranded-binding protein c31A	1328.46	0.183838	0.105488	1.74274	0.0813793	0.296627	1.1359
FBgn0015300	Ssl	Suppressor of Stellate-like	0.815271	0.000449051	0.081811	0.00548888	0.995621	NA	1.00031
FBgn0015316	Try29F	Trypsin 29F	141.113	0.0508965	0.133368	0.381625	0.702739	0.885441	1.03591
FBgn0015320	Ubc2	Ubiquitin conjugating enzyme 2	5398.33	-0.0625739	0.0583907	-1.07164	0.283882	0.595851	0.957554
FBgn0015321	Ubc4	Ubiquitin conjugating enzyme 4	2005.89	0.277939	0.0760301	3.65564	0.000256541	0.00346687	1.21246
FBgn0015331	abs	abstrakt	1270.26	-0.0206904	0.0714682	-0.289505	0.772195	0.919824	0.985761
FBgn0015336	CG15865	-	2.72383	-0.0619306	0.134234	-0.461363	0.644538	0.855988	0.957981
FBgn0015338	CG5861	-	1129.95	0.29572	0.0712069	4.15297	3.28184e-05	0.000576306	1.2275
FBgn0015351	Mettl4	Methyltransferase like 4	253.054	0.0588277	0.12465	0.471945	0.636966	0.8506	1.04162
FBgn0015359	Elp5	-	760.825	0.188303	0.0954795	1.97218	0.0485892	0.21198	1.13942
FBgn0015360	oxt	peptide O-xylosyltransferase	1333.1	-0.135211	0.0966721	-1.39866	0.161915	0.44466	0.910537
FBgn0015371	chn	charlatan	7772.8	-0.205042	0.100992	-2.03027	0.0423287	0.194395	0.867514
FBgn0015372	RabX1	RabX1	3980.24	-0.0477526	0.109575	-0.435798	0.662983	0.864889	0.967442
FBgn0015376	cutlet	cutlet	550.531	0.00720072	0.0990563	0.0726932	0.94205	0.983832	1.005
FBgn0015379	dod	dodo	2153.61	0.0967725	0.0922751	1.04874	0.294298	0.606425	1.06938
FBgn0015380	drl	derailed	4467.35	0.0268455	0.0566075	0.474239	0.63533	0.849387	1.01878
FBgn0015381	dsf	dissatisfaction	115.508	0.360499	0.140684	2.56247	0.010393	0.0719137	1.28387
FBgn0015391	glu	gluon	3285.1	-0.0233841	0.0833061	-0.280701	0.77894	0.923079	0.983922
FBgn0015396	jumu	jumeau	7551.44	-0.0523722	0.0648556	-0.807521	0.419367	0.71611	0.964349
FBgn0015399	kek1	kekkon 1	3088.57	-0.431588	0.105128	-4.10537	4.03669e-05	0.000690905	0.741445
FBgn0015400	kek2	kekkon 2	7277.74	-1.74128	0.132158	-13.1758	1.20988e-39	2.41062e-37	0.299104
FBgn0015402	ksr	kinase suppressor of ras	1851.65	-0.110061	0.0749085	-1.46928	0.141758	0.410025	0.926549
FBgn0015477	Rme-8	Receptor mediated endocytosis 8	4965.56	-0.148731	0.0798806	-1.86192	0.0626146	0.250603	0.902043
FBgn0015509	Cul1	Cullin 1	7608.09	-0.0688561	0.0458381	-1.50216	0.133056	0.396286	0.953394
FBgn0015513	mbc	myoblast city	2368.16	-0.0922684	0.092815	-0.994112	0.320168	0.632965	0.938047
FBgn0015519	nAChRalpha3	nicotinic Acetylcholine Receptor alpha3	718.93	-0.0119119	0.204486	-0.0582529	0.953547	0.987478	0.991777
FBgn0015520	nonA-l	nonA-like	2748.85	-0.215229	0.0662073	-3.25083	0.00115067	0.01262	0.861409
FBgn0015521	RpS21	Ribosomal protein S21	14682.2	0.250563	0.118026	2.12294	0.0337588	0.167511	1.18967
FBgn0015522	olf186-M	olf186-M	29.0522	0.0578488	0.207574	0.27869	0.780483	0.923588	1.04091
FBgn0015524	otp	orthopedia	615.393	0.0905486	0.113302	0.799175	0.424189	0.719528	1.06477
FBgn0015527	peng	penguin	2531.33	0.0848506	0.0842623	1.00698	0.313943	0.626876	1.06058
FBgn0015543	snoRNA:Me28S-A1322	-	136.069	0.255655	0.189521	1.34895	0.177352	0.466761	1.19388
FBgn0015544	spag	spaghetti	744.05	-0.0515302	0.0899698	-0.572749	0.566814	0.815183	0.964912
FBgn0015546	spel1	spellchecker1	1003.59	-0.136122	0.0846805	-1.60747	0.10795	0.350228	0.909962
FBgn0015550	tap	target of Poxn	1272.59	-1.49656	0.0781506	-19.1496	9.74665e-82	6.05891e-79	0.354399
FBgn0015553	tos	tosca	397.638	-0.0278671	0.0964974	-0.288786	0.772745	0.920036	0.980869
FBgn0015558	tty	tweety	9898.34	-0.0127016	0.150941	-0.0841495	0.932938	0.981234	0.991235
FBgn0015561	unpg	unplugged	58.6829	0.22934	0.175302	1.30825	0.190787	0.484956	1.1723
FBgn0015568	alpha-Est1	alpha-Esterase-1	7.33797	0.3054	0.191777	1.59247	0.111279	0.356686	1.23576
FBgn0015569	alpha-Est10	alpha-Esterase-10	75.629	1.71168	0.190338	8.99287	2.40855e-19	2.11476e-17	3.27543
FBgn0015570	alpha-Est2	alpha-Esterase-2	5.85977	0.291913	0.169487	1.72233	0.0850096	0.304264	1.22426
FBgn0015571	alpha-Est3	alpha-Esterase-3	149.8	0.192529	0.141601	1.35966	0.173937	0.462078	1.14277
FBgn0015572	alpha-Est4	alpha-Esterase-4	9.47082	0.233072	0.196028	1.18897	0.23445	0.538435	1.17533
FBgn0015574	alpha-Est6	alpha-Esterase-6	1.37324	0.039729	0.119626	0.332111	0.739805	NA	1.02792
FBgn0015575	alpha-Est7	alpha-Esterase-7	44.4017	1.29009	0.195003	6.61575	3.69677e-11	1.62752e-09	2.44543
FBgn0015576	alpha-Est8	alpha-Esterase-8	25.0441	0.726576	0.2027	3.58448	0.000337747	0.00437046	1.65471
FBgn0015577	alpha-Est9	alpha-Esterase-9	1143.58	-0.124111	0.115798	-1.07179	0.283816	0.595851	0.917569
FBgn0015582	dare	defective in the avoidance of repellents	481.917	0.253941	0.0888033	2.85959	0.0042419	0.0360631	1.19246
FBgn0015583	Acp29AB	Accessory gland protein 29AB	0.137594	0.0133755	0.0482184	0.277394	0.781478	NA	1.00931
FBgn0015584	Acp53Ea	Accessory gland protein 53Ea	9.53682	-0.11181	0.190009	-0.588443	0.556235	0.807213	0.925427
FBgn0015585	Acp63F	Accessory gland protein 63F	5.04348	-0.162969	0.178759	-0.911666	0.361945	0.672121	0.893185
FBgn0015586	Acp76A	Accessory gland protein 76A	0.767895	0.0925823	0.0818302	1.1314	0.257889	NA	1.06628
FBgn0015589	Apc	APC-like	5830.48	-0.0611653	0.0943829	-0.648054	0.51695	0.784035	0.95849
FBgn0015591	AstA	Allatostatin A	1062.12	-0.122307	0.0997791	-1.22577	0.220284	0.521626	0.918718
FBgn0015600	toc	toucan	3330.74	0.161837	0.0836214	1.93535	0.0529475	0.224151	1.11871
FBgn0015602	BEAF-32	Boundary element-associated factor of 32kD	2332.42	-0.0239445	0.072402	-0.330715	0.74086	0.905405	0.98354
FBgn0015609	CadN	Cadherin-N	17945.2	-0.232514	0.197518	-1.17718	0.239124	0.543945	0.85115
FBgn0015614	CanB2	Calcineurin B2	1706.8	0.0130106	0.0680484	0.191197	0.848371	0.951952	1.00906
FBgn0015615	SMC3	Structural maintenance of chromosomes 3	4127.62	-0.138281	0.0678856	-2.03698	0.0416525	0.192874	0.908601
FBgn0015618	Cdk8	Cyclin-dependent kinase 8	586.48	-0.0359782	0.102822	-0.349906	0.726409	0.898029	0.97537
FBgn0015621	Clp	Clipper	463.482	-0.059257	0.0962938	-0.615377	0.538306	0.797711	0.959758
FBgn0015622	Cnx99A	Calnexin 99A	8624.96	0.0387892	0.0583564	0.664695	0.506246	0.777044	1.02725
FBgn0015623	Cpr	Cytochrome P450 reductase	1494.37	0.0923874	0.0775127	1.1919	0.233301	0.537353	1.06613
FBgn0015625	CycB3	Cyclin B3	3386.06	-0.0552391	0.0873627	-0.632296	0.527193	0.791967	0.962435
FBgn0015663	Ugt36A1	UDP-glycosyltransferase family 36 member A1	89.2604	-0.181527	0.170594	-1.06409	0.287288	0.598913	0.881769
FBgn0015664	Dref	DNA replication-related element factor	3763.44	-0.0613091	0.066774	-0.918159	0.358536	0.66824	0.958394
FBgn0015714	Cyp6a17	Cytochrome P450 6a17	405.585	0.638548	0.13512	4.72577	2.29249e-06	5.22399e-05	1.55676
FBgn0015721	ktub	king tubby	608.914	0.21362	0.0834043	2.56126	0.0104293	0.0721322	1.15959
FBgn0015737	Hmu	Hemomucin	5634.95	0.362155	0.067368	5.37577	7.62565e-08	2.28343e-06	1.28534
FBgn0015754	Lis-1	Lissencephaly-1	10606.7	-0.206952	0.0504932	-4.09862	4.15625e-05	0.000708248	0.866365
FBgn0015756	RpL9	Ribosomal protein L9	24558.1	0.0542922	0.0938419	0.57855	0.562893	0.812006	1.03835
FBgn0015765	p38a	p38a MAP kinase	315.644	-0.159899	0.105121	-1.5211	0.128234	0.387517	0.895087
FBgn0015766	Msr-110	Msr-110	4413.96	-0.0494391	0.0755062	-0.654768	0.512617	0.782111	0.966312
FBgn0015770	MstProx	MstProx	1.62535	-0.0546931	0.0800894	-0.6829	0.49467	NA	0.962799
FBgn0015772	Nak	Numb-associated kinase	2476.76	-0.0959302	0.0824434	-1.16359	0.244591	0.55139	0.935669
FBgn0015773	NetA	Netrin-A	589.552	-0.12334	0.0897625	-1.37407	0.169421	0.455366	0.91806
FBgn0015774	NetB	Netrin-B	7195.5	-0.199086	0.121092	-1.64409	0.100158	0.335946	0.871102
FBgn0015776	nrv1	nervana 1	2192.26	-0.32305	0.0831605	-3.88466	0.000102473	0.00156284	0.799378
FBgn0015777	nrv2	nervana 2	5501.88	0.241157	0.0732731	3.2912	0.000997606	0.0112103	1.18194
FBgn0015778	rin	rasputin	24018.7	-0.0350984	0.0983847	-0.356747	0.721281	0.89501	0.975965
FBgn0015781	P5cr	Pyrroline 5-carboyxlate reductase	843.27	0.0471578	0.0919548	0.512836	0.608066	0.836013	1.03323
FBgn0015789	Rab10	Rab10	4098.8	-0.0850026	0.0602152	-1.41165	0.158054	0.438487	0.942783
FBgn0015790	Rab11	Rab11	9572.11	-0.121565	0.0810265	-1.50031	0.133533	0.397099	0.91919
FBgn0015791	Rab14	Rab14	1875.92	-0.218563	0.0866891	-2.52123	0.0116945	0.0782032	0.859421
FBgn0015793	Rab19	Rab19	424.232	-0.157362	0.0877435	-1.79343	0.0729039	0.275929	0.896663
FBgn0015794	Rab18	Rab18	720.298	0.0937104	0.0887401	1.05601	0.290964	0.602433	1.06711
FBgn0015795	Rab7	Rab7	4009.02	-0.0349658	0.0615375	-0.568203	0.569897	0.815753	0.976055
FBgn0015797	Rab6	Rab6	3742.71	-0.0688621	0.078664	-0.875395	0.381359	0.687003	0.95339
FBgn0015799	Rbf	Retinoblastoma-family protein	3148.41	-0.0246525	0.0593873	-0.415113	0.678059	0.873412	0.983057
FBgn0015801	Reg-5	Rhythmically expressed gene 5	308.938	0.653034	0.148778	4.38931	1.13711e-05	0.000222287	1.57247
FBgn0015803	RtGEF	Rho-type guanine nucleotide exchange factor	1866.9	-0.069704	0.0733704	-0.950029	0.342097	0.651536	0.952833
FBgn0015805	HDAC1	Histone deacetylase 1	8731.49	-0.0507494	0.0964699	-0.526065	0.598843	0.830549	0.965435
FBgn0015808	ScpX	Sterol carrier protein X-related thiolase	1604.93	-0.00259829	0.075491	-0.0344186	0.972543	0.991535	0.998201
FBgn0015818	Spx	Spliceosomal protein on the X	1506.56	0.0552675	0.0743147	0.743695	0.457061	0.744662	1.03905
FBgn0015828	TfIIEalpha	Transcription factor IIEalpha	868.365	0.10055	0.0817148	1.2305	0.218512	0.519437	1.07218
FBgn0015829	TfIIEbeta	Transcription factor IIEbeta	873.829	0.125653	0.07656	1.64124	0.100748	0.337223	1.091
FBgn0015831	Rtnl2	Rtnl2	4.55178	0.125417	0.172688	0.726259	0.46768	0.749996	1.09082
FBgn0015834	eIF3i	eukaryotic translation initiation factor 3 subunit i	6426.03	0.0388127	0.0954395	0.406673	0.684248	0.876739	1.02727
FBgn0015838	Vang	Van Gogh	3199.67	-0.102791	0.0560204	-1.83489	0.0665218	0.260538	0.93123
FBgn0015872	Drip	Drip	48.6288	0.808205	0.186507	4.33336	1.46848e-05	0.000280709	1.75103
FBgn0015903	apt	apontic	3045.75	0.0366497	0.0694808	0.52748	0.59786	0.830549	1.02573
FBgn0015904	ara	araucan	264.038	0.120923	0.1069	1.13118	0.257978	0.568122	1.08743
FBgn0015905	ast	asteroid	535.253	-0.161664	0.0992286	-1.62921	0.103268	0.342414	0.893993
FBgn0015919	caup	caupolican	466.857	0.0203352	0.116015	0.17528	0.860859	0.957091	1.0142
FBgn0015924	crq	croquemort	2783.81	-0.28566	0.0649709	-4.39673	1.09894e-05	0.00021564	0.820366
FBgn0015925	csul	capsuleen	759.919	0.378241	0.0844317	4.47985	7.46948e-06	0.000152741	1.29976
FBgn0015926	dah	discontinuous actin hexagon	235.788	0.113699	0.136065	0.835625	0.403366	0.703079	1.082
FBgn0015929	dpa	disc proliferation abnormal	3153.92	0.112386	0.0846526	1.32761	0.184307	0.476989	1.08101
FBgn0015946	grim	grim	600.505	0.0137814	0.0826969	0.166649	0.867646	0.9594	1.0096
FBgn0015949	hrg	hiiragi	6600.17	-0.0698252	0.0553767	-1.26091	0.207341	0.506081	0.952753
FBgn0016013	Faa	Fumarylacetoacetase	15.0211	0.135929	0.207753	0.654281	0.512931	0.782205	1.0988
FBgn0016031	lama	lamina ancestor	1267.81	0.143007	0.0812227	1.76068	0.0782932	0.289639	1.1042
FBgn0016032	lbm	late bloomer	211.415	0.202418	0.132512	1.52754	0.126626	0.385014	1.15063
FBgn0016034	mael	maelstrom	71.7458	0.00932121	0.164125	0.0567935	0.95471	0.98788	1.00648
FBgn0016036	mei-P22	meiotic P22	9.08509	-0.625509	0.19052	-3.28317	0.00102647	0.01146	0.648191
FBgn0016038	Vsp37A	Vacuolar protein sorting 37A	1128.19	-0.0913778	0.0746032	-1.22485	0.220631	0.521892	0.938626
FBgn0016041	Tom40	Translocase of outer membrane 40	2975.58	0.0562543	0.0697856	0.806102	0.420184	0.716253	1.03976
FBgn0016047	nompA	no mechanoreceptor potential A	7.16147	0.13748	0.188921	0.727711	0.466791	0.749672	1.09998
FBgn0016053	pgc	polar granule component	98.5804	0.157833	0.175002	0.901888	0.367116	0.67615	1.11561
FBgn0016054	phr6-4	(6-4)-photolyase	249.633	-0.347091	0.110356	-3.14518	0.00165982	0.0170491	0.786168
FBgn0016059	Sema1b	Semaphorin 1b	4443.82	-0.155416	0.0709878	-2.18934	0.0285722	0.149308	0.897873
FBgn0016061	side	sidestep	2071.41	-0.167838	0.11578	-1.44963	0.147163	0.420492	0.890176
FBgn0016070	smg	smaug	1963.48	-0.112346	0.0917015	-1.22513	0.220528	0.521892	0.925083
FBgn0016075	vkg	viking	574.376	0.0909365	0.175069	0.519434	0.603458	0.833897	1.06506
FBgn0016076	vri	vrille	5573.82	-0.116137	0.116786	-0.994444	0.320007	0.632913	0.922655
FBgn0016078	wun	wunen	639.167	-0.133394	0.073792	-1.80771	0.0706522	0.269979	0.911684
FBgn0016081	fry	furry	4668.91	-0.0204098	0.10279	-0.198557	0.842609	0.949418	0.985953
FBgn0016119	ATPsynCF6	ATP synthase, coupling factor 6	2460.87	0.171854	0.104704	1.64133	0.100729	0.337223	1.1265
FBgn0016120	ATPsynD	ATP synthase, subunit D	3677.43	0.280112	0.0838892	3.33907	0.000840603	0.00973458	1.21429
FBgn0016122	Acer	Angiotensin-converting enzyme-related	971.482	-0.131976	0.0892981	-1.47793	0.139428	0.406538	0.912581
FBgn0016123	Alp4	Alkaline phosphatase 4	113.694	0.859635	0.157908	5.4439	5.21268e-08	1.59784e-06	1.81458
FBgn0016126	CaMKI	Calcium/calmodulin-dependent protein kinase I	9465.72	-0.145351	0.0952602	-1.52584	0.127051	0.385674	0.904159
FBgn0016131	Cdk4	Cyclin-dependent kinase 4	516.681	-0.0584093	0.117833	-0.495694	0.62011	0.842104	0.960322
FBgn0016641	PTP-ER	Protein tyrosine phosphatase-ERK/Enhancer of Ras1	2127.05	-0.0811226	0.0760905	-1.06613	0.286363	0.598177	0.945322
FBgn0016650	Lgr1	Leucine-rich repeat-containing G protein-coupled receptor 1	11.9317	0.204318	0.203527	1.00388	0.315434	0.628415	1.15214
FBgn0016660	H15	H15	152.121	-0.241405	0.156846	-1.53912	0.123775	0.380157	0.845921
FBgn0016672	Ipp	Inositol polyphosphate 1-phosphatase	893.274	-0.00646775	0.08619	-0.0750407	0.940182	0.983209	0.995527
FBgn0016675	Lectin-galC1	Galactose-specific C-type lectin	102.081	0.809472	0.173169	4.67447	2.94713e-06	6.57121e-05	1.75257
FBgn0016684	NaPi-T	Na[+]-dependent inorganic phosphate cotransporter	233.956	-0.59218	0.18284	-3.23879	0.00120036	0.0130545	0.66334
FBgn0016685	Nlp	Nucleoplasmin	14475.3	0.0900982	0.0925677	0.973322	0.330394	0.641352	1.06444
FBgn0016687	Nurf-38	Nucleosome remodeling factor - 38kD	4698.2	0.145099	0.0793429	1.82876	0.0674362	0.262269	1.10581
FBgn0016691	ATPsynO	ATP synthase, oligomycin sensitivity conferring protein	4595.9	0.215244	0.112452	1.91409	0.0556088	0.232005	1.1609
FBgn0016693	Past1	Putative Achaete Scute Target 1	2961.72	-0.0538105	0.0810174	-0.664185	0.506572	0.777101	0.963388
FBgn0016694	Pdp1	PAR-domain protein 1	494.743	0.123961	0.207616	0.597068	0.550462	0.803731	1.08972
FBgn0016696	Pitslre	Pitslre	6730.95	-0.0936932	0.106665	-0.878387	0.379734	0.68571	0.937121
FBgn0016697	Prosalpha5	Proteasome alpha5 subunit	4076.96	0.10662	0.107202	0.994571	0.319945	0.632913	1.0767
FBgn0016698	Ptpa	Phosphotyrosyl phosphatase activator	657.713	-0.0380679	0.0915105	-0.415995	0.677414	0.87287	0.973958
FBgn0016701	Rab4	Rab4	1936.36	-0.0382674	0.0661507	-0.578489	0.562934	0.812006	0.973824
FBgn0016715	Reg-2	Rhythmically expressed gene 2	14.4893	0.233094	0.183602	1.26956	0.204241	0.501871	1.17535
FBgn0016726	RpL29	Ribosomal protein L29	17323.9	0.202424	0.13251	1.52761	0.126608	0.385014	1.15063
FBgn0016754	sba	six-banded	2607.52	-0.193013	0.0981935	-1.96564	0.04934	0.213428	0.874777
FBgn0016756	Usp47	Ubiquitin specific protease 47	5645.54	0.0224618	0.0698272	0.321677	0.747697	0.907881	1.01569
FBgn0016762	angel	angel	312.417	0.0940125	0.0978201	0.961076	0.336514	0.647088	1.06733
FBgn0016794	dos	daughter of sevenless	1141.72	-0.145825	0.0717969	-2.03107	0.0422474	0.194078	0.903862
FBgn0016797	fz2	frizzled 2	9085.1	-0.246609	0.0832697	-2.96156	0.00306081	0.0277297	0.842875
FBgn0016917	Stat92E	Signal-transducer and activator of transcription protein at 92E	3590.49	0.0178165	0.0763239	0.233433	0.815425	0.939358	1.01243
FBgn0016919	nompB	no mechanoreceptor potential B	73.7825	0.0182587	0.169721	0.107581	0.914328	0.974871	1.01274
FBgn0016920	nompC	no mechanoreceptor potential C	50.7662	0.603868	0.173881	3.47288	0.0005149	0.00635588	1.51979
FBgn0016926	Pino	Pinocchio	1476.75	0.0423727	0.0617721	0.685953	0.492743	0.767306	1.02981
FBgn0016930	Dyrk2	Dual-specificity tyrosine phosphorylation-regulated kinase 2	4629.65	-0.104022	0.0592464	-1.75575	0.0791319	0.291834	0.930436
FBgn0016970	l(2)k10201	lethal (2) k10201	420.309	-0.0476053	0.136706	-0.348231	0.727666	0.898918	0.967541
FBgn0016974	swaPsi	swallow pseudogene	4.60415	0.0489751	0.17948	0.272873	0.784951	0.924987	1.03453
FBgn0016975	stnB	stoned B	7715.54	-0.232985	0.10334	-2.25456	0.0241611	0.133236	0.850872
FBgn0016976	stnA	stoned A	7715.54	-0.232985	0.10334	-2.25456	0.0241611	0.133236	0.850872
FBgn0016977	spen	split ends	14113.9	0.0120949	0.20575	0.0587843	0.953124	0.987225	1.00842
FBgn0016978	snRNP-U1-70K	small ribonucleoprotein particle U1 subunit 70K	3728.06	-0.0867131	0.061684	-1.40576	0.159794	0.441575	0.941666
FBgn0016983	smid	smallminded	6712.44	0.059973	0.0748409	0.80134	0.422935	0.718128	1.04245
FBgn0016984	sktl	skittles	1580.98	-0.000863101	0.0769221	-0.0112205	0.991048	0.996885	0.999402
FBgn0017414	cag	cag	460.183	-0.420898	0.0866621	-4.85676	1.1932e-06	2.91107e-05	0.74696
FBgn0017418	ari-1	ariadne 1	2388.75	-0.101551	0.0762445	-1.33191	0.18289	0.475062	0.932031
FBgn0017424	asRNA:CR11538	antisense RNA:CR11538	969.02	0.147344	0.10146	1.45223	NA	NA	1.10753
FBgn0017429	CG5989	-	512.491	0.0897051	0.100595	0.891746	0.372529	0.679994	1.06415
FBgn0017430	Nelf-E	Negative elongation factor E	764.162	0.00642717	0.0964952	0.0666061	0.946895	0.985257	1.00446
FBgn0017448	CG2187	-	22.1607	1.39363	0.200061	6.96602	3.26025e-12	1.64505e-10	2.62739
FBgn0017456	Ubc84D	Ubiquitin conjugating enzyme 84D	0.137594	0.0133755	0.0482184	0.277394	0.781478	NA	1.00931
FBgn0017457	U2af38	U2 small nuclear riboprotein auxiliary factor 38	2277.69	0.0408932	0.0760252	0.53789	0.590653	0.826892	1.02875
FBgn0017482	T3dh	Type III alcohol dehydrogenase	190.976	0.112909	0.138098	0.8176	0.413586	0.711382	1.08141
FBgn0017545	RpS3A	Ribosomal protein S3A	40399.5	0.0910772	0.091256	0.99804	0.31826	0.631239	1.06517
FBgn0017550	Rga	Regena	5004.88	-0.0203901	0.0632152	-0.32255	0.747036	0.907503	0.985966
FBgn0017551	Rca1	Regulator of cyclin A1	1316.39	0.00753145	0.0802198	0.0938852	0.9252	0.97809	1.00523
FBgn0017556	Prosalpha4T2	Proteasome alpha4 subunit, Testis-specific 2	0.318463	-0.00831913	0.0577213	-0.144126	0.885401	NA	0.99425
FBgn0017558	Pdk	Pyruvate dehydrogenase kinase	1759.3	0.00572052	0.0612084	0.0934598	0.925538	0.97809	1.00397
FBgn0017561	Ork1	Open rectifier K[+] channel 1	41.3772	1.29755	0.197672	6.56415	5.23298e-11	2.26534e-09	2.45811
FBgn0017566	ND-75	NADH dehydrogenase (ubiquinone) 75 kDa subunit	3999.67	0.0479209	0.0733235	0.653554	0.513399	0.78246	1.03377
FBgn0017567	ND-23	NADH dehydrogenase (ubiquinone) 23 kDa subunit	1209.25	0.199884	0.0869538	2.29873	0.0215202	0.122353	1.14861
FBgn0017572	Mo25	Mo25	3742.84	0.00711075	0.0733298	0.0969694	0.922751	0.977271	1.00494
FBgn0017577	Mcm5	Minichromosome maintenance 5	2491.05	0.222329	0.0932562	2.38406	0.0171227	0.103462	1.16661
FBgn0017578	Max	Max	1116.03	0.0140151	0.0928621	0.150924	0.880036	0.962059	1.00976
FBgn0017579	RpL14	Ribosomal protein L14	32706.6	0.111426	0.104319	1.06812	0.285466	0.597323	1.0803
FBgn0017581	Lk6	Lk6 kinase	14155.6	0.0818237	0.0715953	1.14286	0.253095	0.562792	1.05836
FBgn0017590	klg	klingon	5272.89	-0.117654	0.0734535	-1.60174	0.109212	0.352923	0.921685
FBgn0019624	COX5A	Cytochrome c oxidase subunit 5A	4907.25	0.15328	0.0990053	1.5482	0.121575	0.376236	1.11209
FBgn0019637	Atu	Another transcription unit	2084.6	0.00691421	0.0626193	0.110417	0.912079	0.973879	1.0048
FBgn0019643			801.468	0.0714032	0.0981548	0.727455	0.466947	0.749672	1.05074
FBgn0019644	ATPsynB	ATP synthase, subunit B	4062.34	0.165115	0.089459	1.84571	0.0649349	0.2567	1.12126
FBgn0019650	toy	twin of eyeless	4713.35	-0.380473	0.0921173	-4.13031	3.62274e-05	0.000626237	0.768186
FBgn0019660	lncRNA:roX2	long non-coding RNA on the X 2	466.794	-0.0876427	0.207408	-0.422562	0.672615	0.870216	0.941059
FBgn0019661	lncRNA:roX1	long non-coding RNA on the X 1	21420.2	0.205506	0.203772	1.00851	0.313211	0.626301	1.15309
FBgn0019662	qm	quemao	1669.89	0.00672785	0.0761857	0.0883085	0.929631	0.979684	1.00467
FBgn0019686	lok	loki	834.422	0.201037	0.0835331	2.40668	0.0160984	0.0994168	1.14952
FBgn0019809	gcm2	gcm2	346.454	-0.191768	0.117138	-1.63711	0.101608	0.338738	0.875532
FBgn0019828	dj	don juan	0.933826	-0.0437387	0.0760931	-0.574805	0.565423	NA	0.970138
FBgn0019830	colt	congested-like trachea	848.477	-0.122022	0.111936	-1.0901	0.275668	0.587757	0.918899
FBgn0019890	Smg5	Smg5 nonsense mediated mRNA decay factor	5437.06	-0.0292385	0.0708863	-0.412471	0.679994	0.874166	0.979937
FBgn0019925	Surf4	Surfeit 4	2576.64	0.0189421	0.0666823	0.284065	0.77636	0.921657	1.01322
FBgn0019928	Ser8	Ser8	0.815246	0.000110381	0.0817141	0.00135082	0.998922	NA	1.00008
FBgn0019929	Ser7	Ser7	0.543467	0.0559838	0.0573875	0.975539	0.329293	NA	1.03957
FBgn0019932	SamDC	S-adenosylmethionine decarboxylase	682.873	-0.350525	0.0871822	-4.02061	5.80489e-05	0.0009466	0.784298
FBgn0019936	RpS20	Ribosomal protein S20	16418.9	0.235103	0.0970994	2.42126	0.015467	0.096262	1.17699
FBgn0019938	Polr1A	RNA polymerase I subunit A	1749.74	0.228618	0.0897031	2.54861	0.0108153	0.0739465	1.17171
FBgn0019940	Rh6	Rhodopsin 6	4.20435	0.222315	0.158417	1.40336	0.160511	0.442384	1.1666
FBgn0019949	Cdk9	Cyclin-dependent kinase 9	933.998	0.0863512	0.0699334	1.23476	0.216918	0.518236	1.06168
FBgn0019952	Orct	Organic cation transporter	2011.56	-0.283441	0.0940104	-3.015	0.0025698	0.0240586	0.821629
FBgn0019957	ND-42	NADH dehydrogenase (ubiquinone) 42 kDa subunit	2392.97	0.174432	0.08685	2.00842	0.0445983	0.200608	1.12852
FBgn0019960	Mitofilin	Mitofilin	3111.21	0.0122239	0.0679097	0.180002	0.857151	0.956576	1.00851
FBgn0019968	Khc-73	Kinesin heavy chain 73	7912.83	-0.149625	0.110594	-1.35293	0.17608	0.465234	0.901485
FBgn0019972	Drice	Death related ICE-like caspase	2190.78	-0.0362806	0.0776451	-0.467262	0.640312	0.852927	0.975166
FBgn0019982	Gs1l	GS1-like	445.343	0.0532681	0.0852938	0.624525	0.532283	0.79501	1.03761
FBgn0019985	mGluR	metabotropic Glutamate Receptor	2111.12	-0.0712897	0.148226	-0.480952	0.630551	0.847493	0.951787
FBgn0019990	Gcn2	Gcn2	1833.8	0.0358595	0.06366	0.563298	0.573232	0.8182	1.02517
FBgn0020018	Ppox	Protoporphyrinogen oxidase	448.289	-0.0115535	0.108417	-0.106565	0.915134	0.975252	0.992024
FBgn0020224	Cbl	Cbl proto-oncogene	5025.64	-0.528064	0.0791723	-6.66981	2.56134e-11	1.14057e-09	0.693485
FBgn0020235	ATPsyngamma	ATP synthase, gamma subunit	6698.09	0.154911	0.0942678	1.64331	0.100319	0.336366	1.11335
FBgn0020236	ATPCL	ATP citrate lyase	8671.86	0.148345	0.0717089	2.06871	0.0385732	0.183038	1.1083
FBgn0020238	14-3-3epsilon	14-3-3epsilon	80500.6	-0.0993982	0.0559977	-1.77504	0.0758914	0.283516	0.933422
FBgn0020248	stet	stem cell tumor	502.682	-0.00409846	0.102514	-0.0399793	0.96811	0.990806	0.997163
FBgn0020249	stck	steamer duck	1154.67	-0.0208999	0.0760617	-0.274776	0.783489	0.924374	0.985618
FBgn0020251	sfl	sulfateless	2158.5	-0.304417	0.0751334	-4.0517	5.08479e-05	0.00084426	0.809769
FBgn0020255	Ran	Ran	18429.3	0.116286	0.0872508	1.33278	0.182604	0.474998	1.08394
FBgn0020257	Ppa	Partner of paired	5102.81	0.0912242	0.0689556	1.32294	0.185855	0.47797	1.06527
FBgn0020258	ppk	pickpocket	3.76885	-0.0390533	0.15817	-0.246908	0.80498	0.934454	0.973293
FBgn0020261	pcm	pacman	2704.88	0.0367085	0.0927373	0.395833	0.692228	0.879577	1.02577
FBgn0020269	mspo	M-spondin	3964.69	-0.288769	0.0812529	-3.55395	0.000379489	0.00483413	0.8186
FBgn0020270	mre11	meiotic recombination 11	789.973	-0.0618848	0.101382	-0.610415	0.541587	0.799165	0.958012
FBgn0020272	mst	misato	357.822	0.0428389	0.106563	0.402006	0.687679	0.877411	1.03014
FBgn0020277	lush	lush	1.78261	0.0505085	0.106221	0.475503	0.634429	0.849245	1.03563
FBgn0020278	loco	locomotion defects	2127.43	0.0153033	0.0640915	0.238773	0.811282	0.937338	1.01066
FBgn0020279	lig	lingerer	27042.1	0.00765223	0.0841818	0.0909012	0.927571	0.978711	1.00532
FBgn0020280	laf	labial associated factor	0.141906	0.0133755	0.0482184	0.277394	0.781478	NA	1.00931
FBgn0020294	ko	knockout	1132.14	0.00362943	0.107575	0.0337385	0.973086	0.991535	1.00252
FBgn0020299	stumps	stumps	1776.38	-0.403932	0.0851646	-4.74295	2.10623e-06	4.82787e-05	0.755796
FBgn0020300	geko	geko	57.2865	-0.465831	0.201861	-2.30768	0.0210167	0.120497	0.724054
FBgn0020304	drongo	drongo	2253.54	-0.0750702	0.0711928	-1.05446	0.291671	0.603416	0.949296
FBgn0020305	dbe	dribble	963.683	0.130554	0.0857793	1.52198	0.128014	0.387225	1.09471
FBgn0020306	dom	domino	18208.3	-0.158956	0.0991968	-1.60243	0.109061	0.352593	0.895673
FBgn0020307	dve	defective proventriculus	1115.81	-0.190839	0.0762043	-2.50431	0.012269	0.0811026	0.876096
FBgn0020309	crol	crooked legs	17668.3	-0.215126	0.0859902	-2.50175	0.0123581	0.0814382	0.861471
FBgn0020312	Tmtc3	Transmembrane O-mannosyltransferase targeting cadherins 3	3601.04	-0.150218	0.0602485	-2.49332	0.0126556	0.0828128	0.901114
FBgn0020369	Rpt6	Regulatory particle triple-A ATPase 6	6336.68	0.0162724	0.090532	0.179742	0.857355	0.956576	1.01134
FBgn0020370	TppII	Tripeptidyl-peptidase II	6291.37	0.076243	0.0670106	1.13778	0.255214	0.564856	1.05427
FBgn0020371	Tim17b2	Translocase inner membrane 17	0.361448	-0.0387763	0.0594338	-0.652428	0.514125	NA	0.97348
FBgn0020372	TM4SF	Transmembrane 4 superfamily	1378.06	-0.411591	0.100334	-4.10221	4.09231e-05	0.000698885	0.751794
FBgn0020376	Sr-CIII	Scavenger receptor class C, type III	1.03404	0.0149634	0.107497	0.139198	0.889294	NA	1.01043
FBgn0020377	Sr-CII	Scavenger receptor class C, type II	16.2831	-0.322138	0.207248	-1.55436	0.120098	0.373661	0.799884
FBgn0020378	Sp1	Sp1	1006.26	-0.228808	0.0882954	-2.59139	0.00955894	0.0676175	0.85334
FBgn0020379	Rfx	Rfx	1500.18	-0.0797721	0.0889746	-0.896572	0.369947	0.678698	0.946207
FBgn0020381	Dredd	Death related ced-3/Nedd2-like caspase	702.279	-0.0177271	0.115737	-0.153167	0.878267	0.961824	0.987788
FBgn0020385	pug	pugilist	618.52	0.293472	0.0864489	3.39474	0.000686938	0.00818689	1.22559
FBgn0020386	Pdk1	Phosphoinositide-dependent kinase 1	4964.73	-0.209354	0.0819717	-2.55398	0.0106499	0.0730495	0.864924
FBgn0020388	Gcn5	Gcn5 acetyltransferase	1704.68	-0.0370299	0.071999	-0.514311	0.607034	0.835994	0.974659
FBgn0020389	Papss	PAPS synthetase	1146.28	0.217183	0.0875158	2.48164	0.0130779	0.0847555	1.16246
FBgn0020391	Nrk	Neurospecific receptor kinase	5538.93	-0.20867	0.0845821	-2.46707	0.0136224	0.0876267	0.865335
FBgn0020392	Nmt	N-myristoyl transferase	2482.26	0.158677	0.0883951	1.79509	0.072639	0.275405	1.11626
FBgn0020399	Mst89B	Mst89B	20.0079	0.327794	0.20655	1.58699	0.112514	0.358813	1.25509
FBgn0020407	asun	asunder	563.292	0.0563812	0.0898214	0.627703	0.530198	0.793893	1.03985
FBgn0020412	JIL-1	JIL-1 kinase	3698.51	-0.0211274	0.0902231	-0.234168	0.814854	0.939278	0.985462
FBgn0020414	Idgf3	Imaginal disc growth factor 3	2648.24	0.0787649	0.105223	0.748553	0.454127	0.742082	1.05611
FBgn0020415	Idgf2	Imaginal disc growth factor 2	816.998	0.122387	0.12503	0.978862	0.327648	0.638842	1.08853
FBgn0020416	Idgf1	Imaginal disc growth factor 1	10.11	0.124824	0.204851	0.609342	0.542298	0.799482	1.09037
FBgn0020429	GluRIIB	Glutamate receptor IIB	7.50201	0.144215	0.190175	0.758328	0.448255	0.738037	1.10513
FBgn0020440	Fak	Focal adhesion kinase	3906.41	-0.0835608	0.0838546	-0.996496	0.319009	0.631879	0.943726
FBgn0020443	eRF3	eukaryotic translation release factor 3	7560.13	-0.0751354	0.0488625	-1.53769	0.124124	0.380702	0.949253
FBgn0020445	E23	Early gene at 23	694.14	-0.028023	0.127256	-0.220209	0.825708	0.943207	0.980763
FBgn0020493	Dad	Daughters against dpp	991.059	0.0359637	0.0789259	0.455664	0.648631	0.858162	1.02524
FBgn0020496	CtBP	C-terminal Binding Protein	19171.6	-0.15641	0.0642637	-2.43388	0.014938	0.0938365	0.897255
FBgn0020497	emb	embargoed	9524.17	-0.0487061	0.0608259	-0.800745	0.423279	0.718613	0.966803
FBgn0020503	CLIP-190	Cytoplasmic linker protein 190	2373.16	0.0990404	0.0943921	1.04924	0.294065	0.60611	1.07106
FBgn0020506	Amyrel	Amyrel	28.9669	0.143864	0.203058	0.70849	0.478641	0.757117	1.10486
FBgn0020508	Ag5r2	Antigen 5-related 2	1.12965	0.0622452	0.0898713	0.692603	0.488559	NA	1.04409
FBgn0020509	Acp62F	Accessory gland protein 62F	0.844171	-0.0439005	0.0842689	-0.520957	0.602397	NA	0.970029
FBgn0020510	Abi	Abelson interacting protein	2321.84	-0.00202732	0.0593672	-0.0341488	0.972759	0.991535	0.998596
FBgn0020513	Paics	PAICS bifunctional enzyme	1989.04	0.086098	0.070213	1.22624	0.220108	0.52129	1.0615
FBgn0020518	snoRNA:Me28S-G764	-	17.5627	-0.120666	0.200758	-0.601054	0.547804	0.802094	0.919763
FBgn0020521	pio	piopio	795.499	-0.352869	0.207093	-1.70392	0.0883959	0.311087	0.783025
FBgn0020545	kraken	kraken	538.44	0.0217302	0.0913957	0.237759	0.812068	0.937449	1.01518
FBgn0020546	lncRNA:iab4	long non-coding RNA:iab4	48.7796	0.0687966	0.198511	0.346563	0.72892	0.899097	1.04884
FBgn0020556	lncRNA:bxd	bithoraxoid	11.7925	0.0180557	0.200533	0.0900386	0.928257	0.979175	1.01259
FBgn0020616	SA1	Stromalin	3159.01	-0.0605879	0.0622836	-0.972775	0.330665	0.641507	0.958873
FBgn0020617	Rx	Retinal Homeobox	629.023	0.235143	0.0968884	2.42695	0.0152264	0.0949956	1.17702
FBgn0020618	Rack1	Receptor of activated protein kinase C 1	32481.9	-0.014233	0.0883284	-0.161137	0.871985	0.960965	0.990183
FBgn0020620	RN-tre	Related to the N terminus of tre oncogene	2122.53	-0.0587669	0.0853441	-0.688587	0.491083	0.766565	0.960084
FBgn0020621	Pkn	Protein kinase N	3879.89	-0.0907369	0.0797872	-1.13724	0.25544	0.565255	0.939043
FBgn0020622	Pi3K21B	Pi3K21B	2548.35	-0.13629	0.0718389	-1.89716	0.057807	0.23874	0.909856
FBgn0020626	Osbp	Oxysterol binding protein	1576.86	-0.155065	0.0696379	-2.22674	0.0259648	0.139529	0.898092
FBgn0020633	Mcm7	Minichromosome maintenance 7	3820.45	0.400098	0.0927862	4.31204	1.61756e-05	0.000304708	1.3196
FBgn0020637	Lcp65Ag2	Lcp65Ag2	1.02324	0.0459644	0.0961279	0.478159	0.632537	NA	1.03237
FBgn0020638	Lcp65Ag1	Lcp65Ag1	0.804976	0.102021	0.0750196	1.35992	0.173856	NA	1.07328
FBgn0020639	Lcp65Af	Lcp65Af	7.14233	-0.311055	0.19143	-1.6249	0.104183	0.344054	0.806052
FBgn0020640	Lcp65Ae	Lcp65Ae	0.769496	0.00524751	0.0812919	0.0645515	0.948531	NA	1.00364
FBgn0020641	Lcp65Ad	Lcp65Ad	5.16073	0.134477	0.174999	0.768443	0.442224	0.732922	1.09769
FBgn0020642	Lcp65Ac	Lcp65Ac	2.21716	0.149883	0.116242	1.2894	0.197259	0.493666	1.10948
FBgn0020643	Lcp65Ab2	Lcp65Ab2	5.08457	0.296902	0.135372	2.19324	0.0282904	0.148184	1.2285
FBgn0020644	Lcp65Ab1	Lcp65Ab1	5.22217	0.298712	0.135283	2.20806	0.02724	0.144474	1.23005
FBgn0020645	Lcp65Aa	Lcp65Aa	0	NA	NA	NA	NA	NA	#VALUE!
FBgn0020646	Lcp65APsi	Lcp65APsi	0	NA	NA	NA	NA	NA	#VALUE!
FBgn0020647	KrT95D	Krueppel target at 95D	3860.39	-0.124394	0.0988626	-1.25825	0.2083	0.50684	0.917389
FBgn0020653	Trxr1	Thioredoxin reductase-1	7186.5	0.116748	0.0758632	1.53892	0.123823	0.380229	1.08429
FBgn0020655	ArfGAP1	ADP-ribosylation factor GTPase activating protein 1	1368.68	0.104066	0.0702136	1.48213	0.138306	0.40457	1.0748
FBgn0020660	eIF4B	eukaryotic translation initiation factor 4B	504.86	0.182534	0.194822	0.936925	0.348797	0.659046	1.13488
FBgn0020762	Atet	ABC transporter expressed in trachea	1890.26	-0.203384	0.127807	-1.59134	0.111533	0.357167	0.868511
FBgn0020764	Alas	Aminolevulinate synthase	1026.59	0.185669	0.0863698	2.1497	0.0315793	0.160436	1.13734
FBgn0020765	Acp65Aa	Adult cuticle protein 65Aa	0.134139	0.0133755	0.0482184	0.277394	0.781478	NA	1.00931
FBgn0020767	Spred	Sprouty-related protein with EVH-1 domain	5940.46	0.038236	0.0777868	0.491549	0.623038	0.844465	1.02686
FBgn0020880	CG7179	-	3.47836	0.18573	0.160616	1.15636	0.247535	0.555273	1.13739
FBgn0020887	Su(z)12	Su(z)12	2801.7	0.00478359	0.0706147	0.0677421	0.945991	0.985237	1.00332
FBgn0020906	Jon25Bi	Jonah 25Bi	1.5902	0.113773	0.0791666	1.43713	0.15068	NA	1.08205
FBgn0020907	Scp2	Sarcoplasmic calcium-binding protein 2	212.68	-0.0336432	0.144238	-0.233248	0.815569	0.939358	0.97695
FBgn0020908	Scp1	Sarcoplasmic calcium-binding protein 1	19.4943	0.212896	0.207555	1.02573	0.305017	0.617771	1.15901
FBgn0020909	Rtc1	Rtc1	598.727	0.0793496	0.0991319	0.800445	0.423453	0.718672	1.05654
FBgn0020910	RpL3	Ribosomal protein L3	57801.2	0.128495	0.0822655	1.56196	0.118299	0.369919	1.09315
FBgn0020912	Ptx1	Ptx1	581.44	-0.0102986	0.0898252	-0.114651	0.908722	0.972533	0.992887
FBgn0020930	Dgkepsilon	Diacyl glycerol kinase epsilon	1454.19	0.0168051	0.101265	0.165951	0.868195	0.959554	1.01172
FBgn0021738	Crg-1	Circadianly Regulated Gene	18.9492	-0.264067	0.199205	-1.3256	0.184971	0.477362	0.832737
FBgn0021742	C901	C901	14.9855	0.00685399	0.205674	0.0333245	0.973416	0.99161	1.00476
FBgn0021750	SerRS-m	Seryl-tRNA synthetase, mitochondrial	1501.36	-0.02039	0.0794247	-0.256721	0.797394	0.931137	0.985966
FBgn0021760	chb	chromosome bows	3866.44	-0.0992917	0.0664782	-1.4936	0.135281	0.400228	0.933491
FBgn0021761	Nup154	Nucleoporin 154kD	3555.35	0.111039	0.0593714	1.87024	0.0614499	0.247472	1.08001
FBgn0021764	sdk	sidekick	5257.77	-0.318968	0.0846344	-3.76877	0.000164053	0.00234765	0.801643
FBgn0021765	scu	scully	2268.74	0.0708218	0.0879539	0.805215	0.420696	0.716471	1.05031
FBgn0021767	org-1	optomotor-blind-related-gene-1	5.99168	0.0953783	0.18586	0.513173	0.60783	0.836013	1.06835
FBgn0021768	nudC	nudC	2608.26	0.0795657	0.0757304	1.05064	0.293422	0.605393	1.0567
FBgn0021776	mira	miranda	5060.31	-0.124309	0.0821336	-1.5135	0.130154	0.391014	0.917443
FBgn0021795	Tapdelta	Translocon-associated protein delta	3346.98	0.0273061	0.0765386	0.356763	0.721269	0.89501	1.01911
FBgn0021796	mTor	Target of rapamycin	3864.05	-0.24808	0.0804886	-3.08218	0.00205493	0.0203	0.842016
FBgn0021800	Reph	Regulator of eph expression	7223.27	-0.250462	0.119727	-2.09194	0.0364442	0.17584	0.840627
FBgn0021814	Vps28	Vacuolar protein sorting 28	815.435	-0.0806206	0.121428	-0.663938	0.50673	0.777173	0.945651
FBgn0021825	DCTN2-p50	Dynactin 2, p50 subunit	2289.72	0.0389014	0.0775063	0.501913	0.615729	0.840311	1.02733
FBgn0021847	Ttc7	Tetratricopeptide repeat domain 7	1211.03	-0.0487358	0.0873664	-0.557833	0.576959	0.82046	0.966783
FBgn0021856	l(2)k14505	lethal (2) k14505	827.64	0.0816675	0.0935353	0.873119	0.382598	0.687951	1.05824
FBgn0021872	Xbp1	X box binding protein-1	7073.76	0.139939	0.069211	2.02192	0.0431844	0.196424	1.10186
FBgn0021874	Nle	Notchless	763.25	-0.0232761	0.0916216	-0.254046	0.79946	0.932623	0.983996
FBgn0021875	Zfrp8	Zinc finger protein RP-8	593.392	0.0418164	0.0922704	0.453194	0.650409	0.859305	1.02941
FBgn0021895	ytr	yantar	4864.83	-0.0406675	0.0689099	-0.590154	0.555087	0.806663	0.972205
FBgn0021906	RFeSP	Rieske iron-sulfur protein	2253.23	0.208524	0.0889898	2.34323	0.0191174	0.112454	1.15551
FBgn0021944	Coprox	Coproporphyrinogen oxidase	729.614	0.0388797	0.0811587	0.479058	0.631897	0.848041	1.02732
FBgn0021967	ND-PDSW	NADH dehydrogenase (ubiquinone) PDSW subunit	1217.51	0.180363	0.10213	1.76601	0.0773937	0.286922	1.13317
FBgn0021979	l(2)k09913	lethal (2) k09913	7994.57	0.0586768	0.0713094	0.822847	0.410595	0.709453	1.04151
FBgn0021995	Rs1	Rs1	1500.7	0.135787	0.0893485	1.51974	0.128576	0.388124	1.09869
FBgn0022023	eIF3h	eukaryotic translation initiation factor 3 subunit h	6885	0.0275208	0.0819017	0.336022	0.736854	0.902755	1.01926
FBgn0022027	Vps25	Vacuolar protein sorting 25	708.08	-0.0474147	0.0892963	-0.530982	0.595431	0.829547	0.967669
FBgn0022029	l(2)k01209	lethal (2) k01209	1232.26	0.134492	0.0751141	1.7905	0.0733728	0.277172	1.09771
FBgn0022069	Nnp-1	Nnp-1	2267.57	0.142791	0.0807044	1.76931	0.0768421	0.2859	1.10404
FBgn0022097	Vha36-1	Vacuolar H[+] ATPase 36kD subunit 1	2293.31	0.0496244	0.092846	0.534481	0.593009	0.82821	1.035
FBgn0022153	l(2)k05819	lethal (2) k05819	2346.35	-0.0473131	0.08617	-0.549067	0.582959	0.824056	0.967737
FBgn0022160	Gpo1	Glycerophosphate oxidase 1	617.907	0.301947	0.118825	2.5411	0.0110505	0.0748302	1.23281
FBgn0022213	Cse1	Chromosome segregation 1	4577.02	0.00203016	0.068596	0.0295958	0.976389	0.991964	1.00141
FBgn0022224	ubl	ubiquitin like	600.315	0.0464346	0.118874	0.390621	0.696077	0.881713	1.03271
FBgn0022238	lolal	lola like	7650.85	-0.0657773	0.0542482	-1.21253	0.225311	0.5279	0.95543
FBgn0022288	l(2)09851	lethal (2) 09851	1280	0.203034	0.0881561	2.30312	0.021272	0.12145	1.15112
FBgn0022338	dnk	deoxyribonucleoside kinase	1282.33	0.190164	0.0918072	2.07134	0.0383267	0.18234	1.14089
FBgn0022343	CG3760	-	3131.89	0.106974	0.0807344	1.32501	0.185169	0.477514	1.07697
[truncated: 15,870 more rows]
