# Supplementary material for: Drosophila TET acts with PRC1 to activate gene expression independently of its catalytic activity
Source: Sci Adv. 2024 May 3;10(18):eadn5861. doi: 10.1126/sciadv.adn5861 (PMC11068012; doi:10.1126/sciadv.adn5861)
Supplement: Supplementary file 2 — Tables S1 to S4 [file sciadv.adn5861_tables_s1_to_s4.zip › sciadv.adn5861_table_s3.xlsx]

## Sheet: null down
[Select]	Gene Set Category	Gene Set ID	Gene Set Name	Gene Set Size	Count Overlap Gene	Percentage Genes in Gene Set	Fold Enrichment	log2 fold	P value	Benjamini & Hochberg	Overlaping Gene Symbols	Overlapping Gene IDs
	GO Cellular Component	GO:0005886	plasma membrane	1187	78	16.702	1.885	0.915	2.60897e-08	6.52242e-05	Fas2; if; LanA; rst; ru; uzip; Vinc; Mdr49; otk; fs(1)M3; Lac; Lcch3; htl; ine; fax; kek1; kek2; nrv1; Cbl; TM4SF; sdk; Scgdelta; Pli; Eph; Axn; Syt4; CG2930; CG9254; CG5888; hbs; Grip; CG9784; kek5; CG15449; Ir25a; DIP-eta; kek4; CG17760; CG18635; Herc4; Or67d; CG10960; CG9628; Or71a; AstC-R1; ZnT77C; CapaR; CG7166; Syn1; CG11437; CG1090; dpr16; Osi4; Or85b; Or85c; CG6125; beat-IIa; Octalpha2R; …	FBgn0000635; FBgn0001250; FBgn0002526; FBgn0003285; FBgn0003295; FBgn0004055; FBgn0004397; FBgn0004512; FBgn0004839; FBgn0005390; FBgn0010238; FBgn0010240; FBgn0010389; FBgn0011603; FBgn0014163; FBgn0015399; FBgn0015400; FBgn0015776; FBgn0020224; FBgn0020372; FBgn0021764; FBgn0025391; FBgn0025574; FBgn0025936; FBgn0026597; FBgn0028400; FBgn0028491; FBgn0028513; FBgn0028523; FBgn0029082; FBgn00298…
	GO Biological Processes	GO:0007155	cell adhesion	206	25	5.353	5.353	1.8	5.47778e-08	6.84722e-05	mspo; sdk; hbs; Grip; CG15080; CG7166; beat-IIa; beat-IV; Cals; CG30203; Dscam3; Dscam4; Flo2; sli; Fhos; LanB2; chp; Fas2; if; LanA; rst; Vinc; aos; otk; Lac	FBgn0020269; FBgn0021764; FBgn0029082; FBgn0029830; FBgn0034391; FBgn0037107; FBgn0038498; FBgn0039089; FBgn0039928; FBgn0050203; FBgn0261046; FBgn0263219; FBgn0264078; FBgn0264089; FBgn0266084; FBgn0267348; FBgn0267435; FBgn0000635; FBgn0001250; FBgn0002526; FBgn0003285; FBgn0004397; FBgn0004569; FBgn0004839; FBgn0010238
	GO Cellular Component	GO:0071944	cell periphery	1312	80	17.131	1.7491	0.807	4.05188e-07	0.000337656	Fas2; if; LanA; rst; ru; uzip; Vinc; Mdr49; otk; fs(1)M3; Lac; Lcch3; htl; ine; fax; kek1; kek2; nrv1; Cbl; TM4SF; sdk; Scgdelta; Pli; Eph; Axn; Syt4; CG2930; CG9254; CG5888; hbs; Grip; CG9784; kek5; CG15449; Ir25a; DIP-eta; kek4; CG17760; CG18635; Herc4; Or67d; CG10960; CG9628; Or71a; AstC-R1; ZnT77C; CapaR; CG7166; Syn1; CG11437; CG1090; dpr16; Osi4; Or85b; Or85c; CG6125; beat-IIa; Octalpha2R; …	FBgn0000635; FBgn0001250; FBgn0002526; FBgn0003285; FBgn0003295; FBgn0004055; FBgn0004397; FBgn0004512; FBgn0004839; FBgn0005390; FBgn0010238; FBgn0010240; FBgn0010389; FBgn0011603; FBgn0014163; FBgn0015399; FBgn0015400; FBgn0015776; FBgn0020224; FBgn0020372; FBgn0021764; FBgn0025391; FBgn0025574; FBgn0025936; FBgn0026597; FBgn0028400; FBgn0028491; FBgn0028513; FBgn0028523; FBgn0029082; FBgn00298…
	GO Cellular Component	GO:0031226	intrinsic component of plasma membrane	438	37	7.923	2.4232	1.277	5.93497e-07	0.000370936	if; ru; Mdr49; Lcch3; htl; kek1; kek2; nrv1; TM4SF; sdk; Eph; CG2930; CG5888; Grip; kek5; CG15449; DIP-eta; kek4; CG10960; CG9628; AstC-R1; CG11437; CG1090; Osi4; CG6125; beat-IIa; Octalpha2R; Cals; GNBP1; Ephrin; wun2; CG32447; Dscam3; Dscam4; yin; chp; Tmc	FBgn0001250; FBgn0003295; FBgn0004512; FBgn0010240; FBgn0010389; FBgn0015399; FBgn0015400; FBgn0015776; FBgn0020372; FBgn0021764; FBgn0025936; FBgn0028491; FBgn0028523; FBgn0029830; FBgn0031016; FBgn0031146; FBgn0031725; FBgn0032484; FBgn0036316; FBgn0036433; FBgn0036790; FBgn0037165; FBgn0037238; FBgn0037412; FBgn0038337; FBgn0038498; FBgn0038653; FBgn0039928; FBgn0040323; FBgn0040324; FBgn00410…
	GO Cellular Component	GO:0031224	intrinsic component of membrane	1248	76	16.274	1.7469	0.805	8.78945e-07	0.000439473	Fas2; if; NimC3; rst; ru; Mdr49; otk; Lcch3; htl; ine; kek1; kek2; nrv1; TM4SF; sdk; Scgdelta; Eph; prominin-like; Syt4; CG2930; CG9254; CG5888; Grip; kek5; CG15449; Ir25a; hoe2; DIP-eta; kek4; CG9270; CG8389; CG18635; Or67d; CG10960; CG9628; Or71a; AstC-R1; ZnT77C; CG5059; CapaR; CG11437; CG1090; Tim17b1; Osi4; Or85b; Or85c; Ir85a; CG6125; beat-IIa; Octalpha2R; Tsp97E; Gat; Cals; GNBP1; Ephrin; …	FBgn0000635; FBgn0001250; FBgn0001967; FBgn0003285; FBgn0003295; FBgn0004512; FBgn0004839; FBgn0010240; FBgn0010389; FBgn0011603; FBgn0015399; FBgn0015400; FBgn0015776; FBgn0020372; FBgn0021764; FBgn0025391; FBgn0025936; FBgn0026189; FBgn0028400; FBgn0028491; FBgn0028513; FBgn0028523; FBgn0029830; FBgn0031016; FBgn0031146; FBgn0031634; FBgn0031649; FBgn0031725; FBgn0032484; FBgn0032908; FBgn00340…
	GO Cellular Component	GO:0005887	integral component of plasma membrane	425	35	7.495	2.3623	1.24	2.16499e-06	0.000902078	if; ru; Mdr49; Lcch3; htl; kek1; kek2; nrv1; TM4SF; sdk; Eph; CG2930; CG5888; Grip; kek5; CG15449; DIP-eta; kek4; CG10960; CG9628; AstC-R1; CG11437; CG1090; Osi4; CG6125; beat-IIa; Octalpha2R; Cals; Ephrin; wun2; CG32447; Dscam3; Dscam4; yin; Tmc	FBgn0001250; FBgn0003295; FBgn0004512; FBgn0010240; FBgn0010389; FBgn0015399; FBgn0015400; FBgn0015776; FBgn0020372; FBgn0021764; FBgn0025936; FBgn0028491; FBgn0028523; FBgn0029830; FBgn0031016; FBgn0031146; FBgn0031725; FBgn0032484; FBgn0036316; FBgn0036433; FBgn0036790; FBgn0037165; FBgn0037238; FBgn0037412; FBgn0038337; FBgn0038498; FBgn0038653; FBgn0039928; FBgn0040324; FBgn0041087; FBgn00524…
	GO Biological Processes	GO:0007156	homophilic cell adhesion via plasma membrane adhesion molecules	46	10	2.141	6.2359	2.641	3.17653e-06	0.000978088	Fas2; rst; Lac; sdk; hbs; CG7166; Cals; Dscam3; Dscam4; chp	FBgn0000635; FBgn0003285; FBgn0010238; FBgn0021764; FBgn0029082; FBgn0037107; FBgn0039928; FBgn0261046; FBgn0263219; FBgn0267435
	GO Cellular Component	GO:0016021	integral component of membrane	1227	73	15.632	1.7066	0.771	3.52112e-06	0.000978088	Fas2; if; NimC3; rst; ru; Mdr49; otk; Lcch3; htl; ine; kek1; kek2; nrv1; TM4SF; sdk; Scgdelta; Eph; prominin-like; Syt4; CG2930; CG9254; CG5888; Grip; kek5; CG15449; Ir25a; hoe2; DIP-eta; kek4; CG9270; CG8389; CG18635; Or67d; CG10960; CG9628; Or71a; AstC-R1; ZnT77C; CG5059; CapaR; CG11437; CG1090; Tim17b1; Osi4; Or85b; Or85c; Ir85a; CG6125; beat-IIa; Octalpha2R; Tsp97E; Gat; Cals; Ephrin; wun2; R…	FBgn0000635; FBgn0001250; FBgn0001967; FBgn0003285; FBgn0003295; FBgn0004512; FBgn0004839; FBgn0010240; FBgn0010389; FBgn0011603; FBgn0015399; FBgn0015400; FBgn0015776; FBgn0020372; FBgn0021764; FBgn0025391; FBgn0025936; FBgn0026189; FBgn0028400; FBgn0028491; FBgn0028513; FBgn0028523; FBgn0029830; FBgn0031016; FBgn0031146; FBgn0031634; FBgn0031649; FBgn0031725; FBgn0032484; FBgn0032908; FBgn00340…
	GO Biological Processes	GO:0042058	regulation of epidermal growth factor receptor signaling pathway	50	10	2.141	5.737	2.52	7.0639e-06	0.00161177	kek5; rau; kek4; Fas2; ru; aos; CanA1; kek1; kek2; Cbl	FBgn0031016; FBgn0031745; FBgn0032484; FBgn0000635; FBgn0003295; FBgn0004569; FBgn0010015; FBgn0015399; FBgn0015400; FBgn0020224
	KEGG Pathway D.mel	md:M00076	Dermatan sulfate degradation	5	4	0.857	22.9482	4.52	7.0918e-06	0.00161177	Idua; CG15117; Ids; betaGlu	FBgn0032343; FBgn0034417; FBgn0035445; FBgn0270927
	GO Biological Processes	GO:0098609	cell-cell adhesion	127	16	3.426	3.6139	1.854	8.54489e-06	0.00178019	sdk; hbs; Grip; CG7166; Fas2; if; rst; aos; Lac; beat-IIa; beat-IV; Cals; Dscam3; Dscam4; sli; chp	FBgn0021764; FBgn0029082; FBgn0029830; FBgn0037107; FBgn0000635; FBgn0001250; FBgn0003285; FBgn0004569; FBgn0010238; FBgn0038498; FBgn0039089; FBgn0039928; FBgn0261046; FBgn0263219; FBgn0264089; FBgn0267435
	GO Biological Processes	GO:0042059	negative regulation of epidermal growth factor receptor signaling pathway	33	8	1.713	6.954	2.798	1.32239e-05	0.00238349	Fas2; aos; CanA1; kek1; kek2; Cbl; kek5; kek4	FBgn0000635; FBgn0004569; FBgn0010015; FBgn0015399; FBgn0015400; FBgn0020224; FBgn0031016; FBgn0032484

## Sheet: null up
[Select]	Gene Set Category	Gene Set ID	Gene Set Name	Gene Set Size	Count Overlap Gene	Percentage Genes in Gene Set	Fold Enrichment	log2 fold	P value	Benjamini & Hochberg	Overlaping Gene Symbols	Overlapping Gene IDs
	GO Biological Processes	GO:0050916	sensory perception of sweet taste	13	6	1.19	12.2674	3.617	3.77103e-06	0.003883	Gr61a; Gr64d; Gr64e; Gr64c; Gr64b; Gr64a	FBgn0035167; FBgn0035486; FBgn0045476; FBgn0045477; FBgn0045478; FBgn0045479
	REACTOME pathway	R-DME-425407	SLC-mediated transmembrane transport	167	20	3.968	3.1832	1.67	4.6596e-06	0.003883	CG2187; Oatp30B; Oatp33Ea; List; CG1139; Ctl1; path; Zip71B; Oatp74D; CG5535; CG6723; CG7720; CG17119; CG6356; Ctl2; Tret1-1; Oatp26F; Orct2; CG42235; NaPi-III	FBgn0017448; FBgn0032123; FBgn0032433; FBgn0034381; FBgn0035300; FBgn0035523; FBgn0036007; FBgn0036461; FBgn0036732; FBgn0036764; FBgn0037895; FBgn0038652; FBgn0039045; FBgn0039178; FBgn0039637; FBgn0050035; FBgn0051634; FBgn0086365; FBgn0250757; FBgn0260795
	REACTOME pathway	R-DME-3371571	HSF1-dependent transactivation	29	8	1.587	7.3322	2.874	8.10478e-06	0.00405239	Hsp22; Hsp68; Hsp83; Hsp70Bb; Hsp70Bc; CG5446; Hsp70Bbb; Hsc70-4	FBgn0001223; FBgn0001230; FBgn0001233; FBgn0013278; FBgn0013279; FBgn0032429; FBgn0051354; FBgn0266599
	GO Molecular Function	GO:0033041	sweet taste receptor activity	17	6	1.19	9.381	3.23	2.39085e-05	0.00996187	Gr61a; Gr64d; Gr64e; Gr64c; Gr64b; Gr64a	FBgn0035167; FBgn0035486; FBgn0045476; FBgn0045477; FBgn0045478; FBgn0045479

## Sheet: cd down
[Select]	Gene Set Category	Gene Set ID	Gene Set Name	Gene Set Size	Count Overlap Gene	Percentage Genes in Gene Set	Fold Enrichment	log2 fold	P value	Benjamini & Hochberg	Overlaping Gene Symbols
	none

## Sheet: cd up
[Select]	Gene Set Category	Gene Set ID	Gene Set Name	Gene Set Size	Count Overlap Gene	Percentage Genes in Gene Set	Fold Enrichment	log2 fold	P value	Benjamini & Hochberg	Overlaping Gene Symbols	Overlapping Gene IDs
	GO Biological Processes	GO:0035151	regulation of tube size, open tracheal system	49	15	2.742	7.4969	2.906	5.27064e-10	4.3922e-07	fj; ft; kkv; Gli; sinu; wus; obst-A; bark; kune; sano; pasi1; conv; verm; Mcr; ds	FBgn0000658; FBgn0001075; FBgn0001311; FBgn0001987; FBgn0010894; FBgn0030805; FBgn0031097; FBgn0031571; FBgn0033032; FBgn0034408; FBgn0038545; FBgn0261269; FBgn0261341; FBgn0267488; FBgn0284247
	GO Cellular Component	GO:0005576	extracellular region	894	75	13.711	2.0545	1.039	1.44069e-09	9.00431e-07	fj; sas; LanA; Ppn; Fkbp14; a10; pav; Tig; cher; Alp4; gbb; Nep2; CG5867; obst-B; Vajk3; Vajk1; CG6414; CG15756; Cpr12A; CG15641; CG5162; CG6847; obst-A; daw; CG10031; TwdlE; spz3; CG5390; CG17211; CG16820; Vajk2; ChLD3; Cpr47Ef; Sod3; Arc1; Cpr51A; sona; CG13562; Phk-3; CG9380; Cht7; CG8564; CG8492; CG13676; Cpr67Fa2; Tsf2; CG13044; CG13041; CG9451; CG6933; CG17145; atk; thw; CG8483; yellow-e2; …	FBgn0000658; FBgn0002306; FBgn0002526; FBgn0003137; FBgn0010470; FBgn0011293; FBgn0011692; FBgn0011722; FBgn0014141; FBgn0016123; FBgn0024234; FBgn0027570; FBgn0027586; FBgn0027600; FBgn0028544; FBgn0028938; FBgn0029690; FBgn0030493; FBgn0030494; FBgn0030643; FBgn0030828; FBgn0030884; FBgn0031097; FBgn0031461; FBgn0031563; FBgn0031957; FBgn0031959; FBgn0032213; FBgn0032414; FBgn0032495; FBgn00325…
	GO Biological Processes	GO:0035159	regulation of tube length, open tracheal system	35	12	2.194	8.3966	3.07	6.73099e-09	3.3655e-06	wus; bark; kune; sano; pasi1; conv; verm; Mcr; ds; fj; ft; kkv	FBgn0030805; FBgn0031571; FBgn0033032; FBgn0034408; FBgn0038545; FBgn0261269; FBgn0261341; FBgn0267488; FBgn0284247; FBgn0000658; FBgn0001075; FBgn0001311
	GO Biological Processes	GO:0006030	chitin metabolic process	72	15	2.742	5.1021	2.351	1.61976e-07	5.78485e-05	obst-B; obst-A; ChLD3; exp; Cht7; CG13676; CG6933; CG17145; thw; CG14301; kkv; CG3348; Cda4; Cht10; verm	FBgn0027600; FBgn0031097; FBgn0032598; FBgn0033668; FBgn0035398; FBgn0035844; FBgn0036952; FBgn0036953; FBgn0037487; FBgn0038632; FBgn0001311; FBgn0040609; FBgn0052499; FBgn0250907; FBgn0261341
	GO Biological Processes	GO:0035152	regulation of tube architecture, open tracheal system	89	16	2.925	4.4027	2.138	5.3369e-07	0.000166778	conv; verm; Mcr; ds; fj; ft; kkv; Gli; sinu; wus; obst-A; bark; uif; kune; sano; pasi1	FBgn0261269; FBgn0261341; FBgn0267488; FBgn0284247; FBgn0000658; FBgn0001075; FBgn0001311; FBgn0001987; FBgn0010894; FBgn0030805; FBgn0031097; FBgn0031571; FBgn0031879; FBgn0033032; FBgn0034408; FBgn0038545
	GO Biological Processes	GO:0042335	cuticle development	200	25	4.57	3.0612	1.614	6.16637e-07	0.000171288	Ddc; Gld; kkv; ci; CalpA; snu; Cpr66D; TwdlX; pot; verm; stw; Gfat1; Vajk3; Vajk1; CG15756; Cpr12A; obst-A; ihog; TwdlE; Vajk2; Cpr47Ef; exp; Cpr51A; Cht7; Cpr67Fa2	FBgn0000422; FBgn0001112; FBgn0001311; FBgn0004859; FBgn0012051; FBgn0039594; FBgn0052029; FBgn0052571; FBgn0250871; FBgn0261341; FBgn0286203; FBgn0287209; FBgn0028544; FBgn0028938; FBgn0030493; FBgn0030494; FBgn0031097; FBgn0031872; FBgn0031957; FBgn0032538; FBgn0033603; FBgn0033668; FBgn0033942; FBgn0035398; FBgn0036109
	GO Biological Processes	GO:0007043	cell-cell junction assembly	56	12	2.194	5.2478	2.392	2.05491e-06	0.000453138	moody; bark; kune; Tsf2; Cont; pasi1; crb; CG44325; Mcr; Gli; kst; sinu	FBgn0025631; FBgn0031571; FBgn0033032; FBgn0036299; FBgn0037240; FBgn0038545; FBgn0259685; FBgn0265413; FBgn0267488; FBgn0001987; FBgn0004167; FBgn0010894
	GO Biological Processes	GO:0043297	apical junction assembly	47	11	2.011	5.7317	2.519	2.17506e-06	0.000453138	Gli; kst; sinu; moody; kune; Tsf2; Cont; pasi1; crb; CG44325; Mcr	FBgn0001987; FBgn0004167; FBgn0010894; FBgn0025631; FBgn0033032; FBgn0036299; FBgn0037240; FBgn0038545; FBgn0259685; FBgn0265413; FBgn0267488
	GO Molecular Function	GO:0016491	oxidoreductase activity	591	48	8.775	1.989	0.992	4.06813e-06	0.000782332	Eip71CD; Gdh; Gld; Zw; RnrL; RnrS; Aldh; mt:ND2; mt:ND4L; Cyp9c1; Cyp6a17; Cyp28a5; CG12206; CG3842; CG10962; CG9360; Clic; CG9518; CG9512; GstT3; Cyp28d1; firl; CG10211; Cyp310a1; CG2064; Sod3; CG8306; CG1275; GstO3; GstO1; Cyp12c1; CG3902; CG5955; CG2767; CG3397; GILT1; cysu; Qsox2; CG17121; CG12268; CG9747; CG9743; GstT1; CG33099; Skeletor; AOX1; stw; FASN3	FBgn0000565; FBgn0001098; FBgn0001112; FBgn0004057; FBgn0011703; FBgn0011704; FBgn0012036; FBgn0013680; FBgn0013683; FBgn0015040; FBgn0015714; FBgn0028940; FBgn0029662; FBgn0029866; FBgn0030073; FBgn0030332; FBgn0030529; FBgn0030590; FBgn0030593; FBgn0031117; FBgn0031689; FBgn0032405; FBgn0032685; FBgn0032693; FBgn0033205; FBgn0033631; FBgn0034142; FBgn0035321; FBgn0035904; FBgn0035907; FBgn00368…
	GO Biological Processes	GO:0045216	cell-cell junction organization	62	12	2.194	4.74	2.245	6.35693e-06	0.00113517	crb; CG44325; Mcr; moody; bark; kune; Tsf2; Cont; pasi1; Gli; kst; sinu	FBgn0259685; FBgn0265413; FBgn0267488; FBgn0025631; FBgn0031571; FBgn0033032; FBgn0036299; FBgn0037240; FBgn0038545; FBgn0001987; FBgn0004167; FBgn0010894
	GO Biological Processes	GO:0040003	chitin-based cuticle development	159	20	3.656	3.0805	1.623	7.4268e-06	0.0012378	Vajk3; Vajk1; CG15756; Cpr12A; obst-A; TwdlE; Vajk2; Cpr47Ef; exp; Cpr51A; Cht7; Cpr67Fa2; Cpr66D; TwdlX; pot; verm; stw; Gfat1; Gld; kkv	FBgn0028544; FBgn0028938; FBgn0030493; FBgn0030494; FBgn0031097; FBgn0031957; FBgn0032538; FBgn0033603; FBgn0033668; FBgn0033942; FBgn0035398; FBgn0036109; FBgn0052029; FBgn0052571; FBgn0250871; FBgn0261341; FBgn0286203; FBgn0287209; FBgn0001112; FBgn0001311
	GO Biological Processes	GO:0019991	septate junction assembly	37	9	1.645	5.957	2.575	1.3196e-05	0.00194058	CG44325; Mcr; Gli; sinu; moody; kune; Tsf2; Cont; pasi1	FBgn0265413; FBgn0267488; FBgn0001987; FBgn0010894; FBgn0025631; FBgn0033032; FBgn0036299; FBgn0037240; FBgn0038545
	GO Cellular Component	GO:0031012	extracellular matrix	184	21	3.839	2.795	1.483	2.01553e-05	0.00265201	sas; LanA; Ppn; Tig; obst-B; Vajk3; Vajk1; CG15756; Cpr12A; obst-A; TwdlE; CG17211; Vajk2; Cpr47Ef; Cpr51A; Cpr67Fa2; atk; Cpr66D; TwdlX; verm; CG43333	FBgn0002306; FBgn0002526; FBgn0003137; FBgn0011722; FBgn0027600; FBgn0028544; FBgn0028938; FBgn0030493; FBgn0030494; FBgn0031097; FBgn0031957; FBgn0032414; FBgn0032538; FBgn0033603; FBgn0033942; FBgn0036109; FBgn0036995; FBgn0052029; FBgn0052571; FBgn0261341; FBgn0263038
	GO Cellular Component	GO:0005918	septate junction	34	8	1.463	5.7623	2.527	5.20481e-05	0.00650601	Gli; sinu; moody; bark; kune; Tsf2; Cont; Mcr	FBgn0001987; FBgn0010894; FBgn0025631; FBgn0031571; FBgn0033032; FBgn0036299; FBgn0037240; FBgn0267488
	GO Cellular Component	GO:0071944	cell periphery	1312	82	14.991	1.5306	0.614	5.48172e-05	0.00652585	fj; ft; Gli; sas; LanA; w; kst; Galphaf; emp; sinu; pav; Gp150; Esp; cher; Nap1; Rala; Drip; Ork1; mth; melt; Orc6; moody; pon; goe; CG4928; Nep2; Vha100-2; aru; rho-4; wus; daw; Pez; uif; Pvr; CG7627; Oatp30B; twit; Tsp42Ef; Sod3; Dlish; CG5002; sano; Eglp2; CG4797; Teh4; RhoGEF64C; Best2; Tsf2; Cad74A; Oatp74D; Tsp74F; CG11438; Cont; Osi2; Or85b; GILT1; Cad88C; Zip89B; pasi1; CG11069; snu; ACXD…	FBgn0000658; FBgn0001075; FBgn0001987; FBgn0002306; FBgn0002526; FBgn0003996; FBgn0004167; FBgn0010223; FBgn0010435; FBgn0010894; FBgn0011692; FBgn0013272; FBgn0013953; FBgn0014141; FBgn0015268; FBgn0015286; FBgn0015872; FBgn0017561; FBgn0023000; FBgn0023001; FBgn0023180; FBgn0025631; FBgn0025739; FBgn0027528; FBgn0027556; FBgn0027570; FBgn0028670; FBgn0029095; FBgn0030318; FBgn0030805; FBgn00314…
	GO Cellular Component	GO:0045177	apical part of cell	155	18	3.291	2.844	1.508	6.19261e-05	0.00703706	kkv; sas; kst; CG10939; cher; Pez; uif; exp; Dlish; sano; RhoGEF64C; Cad74A; Zip89B; pot; crb; chas; Zasp52; Mcr	FBgn0001311; FBgn0002306; FBgn0004167; FBgn0010620; FBgn0014141; FBgn0031799; FBgn0031879; FBgn0033668; FBgn0034264; FBgn0034408; FBgn0035574; FBgn0036715; FBgn0038412; FBgn0250871; FBgn0259685; FBgn0263258; FBgn0265991; FBgn0267488
	GO Cellular Component	GO:0005886	plasma membrane	1187	75	13.711	1.5474	0.63	8.38621e-05	0.00911544	fj; ft; Gli; sas; LanA; w; kst; Galphaf; emp; sinu; pav; Gp150; Esp; cher; Nap1; Rala; Drip; Ork1; mth; melt; Orc6; moody; goe; CG4928; Nep2; Vha100-2; aru; rho-4; wus; daw; uif; Pvr; CG7627; Oatp30B; twit; Tsp42Ef; Sod3; Dlish; CG5002; Eglp2; CG4797; Teh4; Best2; Tsf2; Cad74A; Oatp74D; Tsp74F; CG11438; Cont; Osi2; Or85b; GILT1; Cad88C; Zip89B; pasi1; CG11069; snu; ACXD; Tret1-1; NT5E-2; CG31121;…	FBgn0000658; FBgn0001075; FBgn0001987; FBgn0002306; FBgn0002526; FBgn0003996; FBgn0004167; FBgn0010223; FBgn0010435; FBgn0010894; FBgn0011692; FBgn0013272; FBgn0013953; FBgn0014141; FBgn0015268; FBgn0015286; FBgn0015872; FBgn0017561; FBgn0023000; FBgn0023001; FBgn0023180; FBgn0025631; FBgn0027528; FBgn0027556; FBgn0027570; FBgn0028670; FBgn0029095; FBgn0030318; FBgn0030805; FBgn0031461; FBgn00318…

## Sheet: null_spe down
[Select]	Gene Set Category	Gene Set ID	Gene Set Name	Gene Set Size	Count Overlap Gene	Percentage Genes in Gene Set	Fold Enrichment	log2 fold	P value	Benjamini & Hochberg	Overlaping Gene Symbols	Overlapping Gene IDs
	GO Cellular Component	GO:0005886	plasma membrane	1187	59	18.438	2.0808	1.057	4.06456e-08	9.21842e-05	Fas2; if; rst; ru; uzip; Vinc; Mdr49; otk; Lac; Lcch3; htl; ine; kek1; nrv1; Cbl; TM4SF; sdk; Pli; Eph; Axn; Syt4; CG9254; CG5888; hbs; Grip; CG9784; kek5; CG15449; Ir25a; DIP-eta; kek4; CG17760; CG18635; CG9628; Or71a; AstC-R1; CapaR; CG7166; CG11437; CG1090; Osi4; Or85c; CG6125; beat-IIa; Octalpha2R; Kal1; Gat; Cals; GNBP1; Ephrin; wun2; CG32447; pain; CG34325; Dscam3; Sytbeta; mgl; Gprk2; Flo2	FBgn0000635; FBgn0001250; FBgn0003285; FBgn0003295; FBgn0004055; FBgn0004397; FBgn0004512; FBgn0004839; FBgn0010238; FBgn0010240; FBgn0010389; FBgn0011603; FBgn0015399; FBgn0015776; FBgn0020224; FBgn0020372; FBgn0021764; FBgn0025574; FBgn0025936; FBgn0026597; FBgn0028400; FBgn0028513; FBgn0028523; FBgn0029082; FBgn0029830; FBgn0030761; FBgn0031016; FBgn0031146; FBgn0031634; FBgn0031725; FBgn00324…
	GO Biological Processes	GO:0007155	cell adhesion	206	20	6.25	4.0643	2.023	1.08954e-07	0.000100256	LanB2; hbs; Grip; CG15080; CG7166; beat-IIa; beat-IV; Cals; Dscam3; Flo2; sli; Fas2; if; rst; Vinc; aos; otk; Lac; mspo; sdk	FBgn0267348; FBgn0029082; FBgn0029830; FBgn0034391; FBgn0037107; FBgn0038498; FBgn0039089; FBgn0039928; FBgn0261046; FBgn0264078; FBgn0264089; FBgn0000635; FBgn0001250; FBgn0003285; FBgn0004397; FBgn0004569; FBgn0004839; FBgn0010238; FBgn0020269; FBgn0021764
	GO Cellular Component	GO:0031226	intrinsic component of plasma membrane	438	30	9.375	2.8673	1.52	2.15853e-07	0.000122389	if; ru; Mdr49; Lcch3; htl; kek1; nrv1; TM4SF; sdk; Eph; CG5888; Grip; kek5; CG15449; DIP-eta; kek4; CG9628; AstC-R1; CG11437; CG1090; Osi4; CG6125; beat-IIa; Octalpha2R; Cals; GNBP1; Ephrin; wun2; CG32447; Dscam3	FBgn0001250; FBgn0003295; FBgn0004512; FBgn0010240; FBgn0010389; FBgn0015399; FBgn0015776; FBgn0020372; FBgn0021764; FBgn0025936; FBgn0028523; FBgn0029830; FBgn0031016; FBgn0031146; FBgn0031725; FBgn0032484; FBgn0036433; FBgn0036790; FBgn0037165; FBgn0037238; FBgn0037412; FBgn0038337; FBgn0038498; FBgn0038653; FBgn0039928; FBgn0040323; FBgn0040324; FBgn0041087; FBgn0052447; FBgn0261046
	GO Cellular Component	GO:0005887	integral component of plasma membrane	425	29	9.063	2.8565	1.514	3.75911e-07	0.000170513	if; ru; Mdr49; Lcch3; htl; kek1; nrv1; TM4SF; sdk; Eph; CG5888; Grip; kek5; CG15449; DIP-eta; kek4; CG9628; AstC-R1; CG11437; CG1090; Osi4; CG6125; beat-IIa; Octalpha2R; Cals; Ephrin; wun2; CG32447; Dscam3	FBgn0001250; FBgn0003295; FBgn0004512; FBgn0010240; FBgn0010389; FBgn0015399; FBgn0015776; FBgn0020372; FBgn0021764; FBgn0025936; FBgn0028523; FBgn0029830; FBgn0031016; FBgn0031146; FBgn0031725; FBgn0032484; FBgn0036433; FBgn0036790; FBgn0037165; FBgn0037238; FBgn0037412; FBgn0038337; FBgn0038498; FBgn0038653; FBgn0039928; FBgn0040324; FBgn0041087; FBgn0052447; FBgn0261046
	GO Cellular Component	GO:0031224	intrinsic component of membrane	1248	58	18.125	1.9455	0.96	5.33703e-07	0.00020174	Fas2; if; rst; ru; Mdr49; otk; Lcch3; htl; ine; kek1; nrv1; TM4SF; sdk; Eph; prominin-like; Syt4; CG9254; CG5888; Grip; kek5; CG15449; Ir25a; hoe2; DIP-eta; kek4; CG9270; CG8389; CG18635; CG9628; Or71a; AstC-R1; CG5059; CapaR; CG11437; CG1090; Osi4; Or85c; Ir85a; CG6125; beat-IIa; Octalpha2R; Tsp97E; Gat; Cals; GNBP1; Ephrin; wun2; RIC-3; CG30344; CG32447; p24-2; pain; CG6006; CG42269; Dscam3; Sy…	FBgn0000635; FBgn0001250; FBgn0003285; FBgn0003295; FBgn0004512; FBgn0004839; FBgn0010240; FBgn0010389; FBgn0011603; FBgn0015399; FBgn0015776; FBgn0020372; FBgn0021764; FBgn0025936; FBgn0026189; FBgn0028400; FBgn0028513; FBgn0028523; FBgn0029830; FBgn0031016; FBgn0031146; FBgn0031634; FBgn0031649; FBgn0031725; FBgn0032484; FBgn0032908; FBgn0034063; FBgn0034279; FBgn0036433; FBgn0036474; FBgn00367…
	GO Cellular Component	GO:0071944	cell periphery	1312	59	18.438	1.8825	0.913	1.2409e-06	0.000355678	Fas2; if; rst; ru; uzip; Vinc; Mdr49; otk; Lac; Lcch3; htl; ine; kek1; nrv1; Cbl; TM4SF; sdk; Pli; Eph; Axn; Syt4; CG9254; CG5888; hbs; Grip; CG9784; kek5; CG15449; Ir25a; DIP-eta; kek4; CG17760; CG18635; CG9628; Or71a; AstC-R1; CapaR; CG7166; CG11437; CG1090; Osi4; Or85c; CG6125; beat-IIa; Octalpha2R; Kal1; Gat; Cals; GNBP1; Ephrin; wun2; CG32447; pain; CG34325; Dscam3; Sytbeta; mgl; Gprk2; Flo2	FBgn0000635; FBgn0001250; FBgn0003285; FBgn0003295; FBgn0004055; FBgn0004397; FBgn0004512; FBgn0004839; FBgn0010238; FBgn0010240; FBgn0010389; FBgn0011603; FBgn0015399; FBgn0015776; FBgn0020224; FBgn0020372; FBgn0021764; FBgn0025574; FBgn0025936; FBgn0026597; FBgn0028400; FBgn0028513; FBgn0028523; FBgn0029082; FBgn0029830; FBgn0030761; FBgn0031016; FBgn0031146; FBgn0031634; FBgn0031725; FBgn00324…
	GO Cellular Component	GO:0016021	integral component of membrane	1227	56	17.5	1.9106	0.934	1.54514e-06	0.000355678	Fas2; if; rst; ru; Mdr49; otk; Lcch3; htl; ine; kek1; nrv1; TM4SF; sdk; Eph; prominin-like; Syt4; CG9254; CG5888; Grip; kek5; CG15449; Ir25a; hoe2; DIP-eta; kek4; CG9270; CG8389; CG18635; CG9628; Or71a; AstC-R1; CG5059; CapaR; CG11437; CG1090; Osi4; Or85c; Ir85a; CG6125; beat-IIa; Octalpha2R; Tsp97E; Gat; Cals; Ephrin; wun2; RIC-3; CG30344; CG32447; p24-2; pain; CG6006; CG42269; Dscam3; Sytbeta; …	FBgn0000635; FBgn0001250; FBgn0003285; FBgn0003295; FBgn0004512; FBgn0004839; FBgn0010240; FBgn0010389; FBgn0011603; FBgn0015399; FBgn0015776; FBgn0020372; FBgn0021764; FBgn0025936; FBgn0026189; FBgn0028400; FBgn0028513; FBgn0028523; FBgn0029830; FBgn0031016; FBgn0031146; FBgn0031634; FBgn0031649; FBgn0031725; FBgn0032484; FBgn0032908; FBgn0034063; FBgn0034279; FBgn0036433; FBgn0036474; FBgn00367…
	KEGG Pathway D.mel	md:M00076	Dermatan sulfate degradation	5	4	1.25	33.49	5.066	1.56825e-06	0.000355678	Idua; CG15117; Ids; betaGlu	FBgn0032343; FBgn0034417; FBgn0035445; FBgn0270927
	GO Biological Processes	GO:0098609	cell-cell adhesion	127	14	4.375	4.6148	2.206	2.02162e-06	0.000416821	hbs; Grip; CG7166; beat-IIa; beat-IV; Cals; Dscam3; Fas2; if; rst; aos; Lac; sdk; sli	FBgn0029082; FBgn0029830; FBgn0037107; FBgn0038498; FBgn0039089; FBgn0039928; FBgn0261046; FBgn0000635; FBgn0001250; FBgn0003285; FBgn0004569; FBgn0010238; FBgn0021764; FBgn0264089
	GO Biological Processes	GO:0042058	regulation of epidermal growth factor receptor signaling pathway	50	9	2.813	7.5352	2.914	2.3949e-06	0.000452636	kek5; rau; kek4; Fas2; ru; aos; CanA1; kek1; Cbl	FBgn0031016; FBgn0031745; FBgn0032484; FBgn0000635; FBgn0003295; FBgn0004569; FBgn0010015; FBgn0015399; FBgn0020224
	GO Biological Processes	GO:0042059	negative regulation of epidermal growth factor receptor signaling pathway	33	7	2.188	8.8799	3.151	1.04061e-05	0.00181547	Fas2; aos; CanA1; kek1; Cbl; kek5; kek4	FBgn0000635; FBgn0004569; FBgn0010015; FBgn0015399; FBgn0020224; FBgn0031016; FBgn0032484
	GO Biological Processes	GO:0007156	homophilic cell adhesion via plasma membrane adhesion molecules	46	8	2.5	7.2804	2.864	1.1493e-05	0.00186186	Fas2; rst; Lac; sdk; hbs; CG7166; Cals; Dscam3	FBgn0000635; FBgn0003285; FBgn0010238; FBgn0021764; FBgn0029082; FBgn0037107; FBgn0039928; FBgn0261046
	GO Biological Processes	GO:0007166	cell surface receptor signaling pathway	660	34	10.625	2.1566	1.109	2.00987e-05	0.00303892	ics; Spn27A; hbs; spirit; kek5; rau; Wnt10; kek4; Fit2; GNBP1; Ephrin; CG32447; CG41520; Gprk2; Flo2; sli; Fas2; E(spl)m6-BFM; ru; shf; aos; otk; ewg; CanA1; htl; kek1; crq; Cbl; sfl; stumps; Pli; Eph; Axn; Traf6	FBgn0028546; FBgn0028990; FBgn0029082; FBgn0030051; FBgn0031016; FBgn0031745; FBgn0031903; FBgn0032484; FBgn0036688; FBgn0040323; FBgn0040324; FBgn0052447; FBgn0087011; FBgn0261988; FBgn0264078; FBgn0264089; FBgn0000635; FBgn0002632; FBgn0003295; FBgn0003390; FBgn0004569; FBgn0004839; FBgn0005427; FBgn0010015; FBgn0010389; FBgn0015399; FBgn0015924; FBgn0020224; FBgn0020251; FBgn0020299; FBgn00255…
	KEGG Pathway D.mel	md:M00078	Heparan sulfate degradation	9	4	1.25	18.6056	4.218	3.66244e-05	0.00519152	Idua; CG15117; Ids; betaGlu	FBgn0032343; FBgn0034417; FBgn0035445; FBgn0270927
	GO Biological Processes	GO:0007173	epidermal growth factor receptor signaling pathway	71	9	2.813	5.3065	2.408	4.58533e-05	0.00611737	Fas2; ru; aos; CanA1; kek1; Cbl; kek5; rau; kek4	FBgn0000635; FBgn0003295; FBgn0004569; FBgn0010015; FBgn0015399; FBgn0020224; FBgn0031016; FBgn0031745; FBgn0032484

## Sheet: null_spe up
[Select]	Gene Set Category	Gene Set ID	Gene Set Name	Gene Set Size	Count Overlap Gene	Percentage Genes in Gene Set	Fold Enrichment	log2 fold	P value	Benjamini & Hochberg	Overlaping Gene Symbols	Overlapping Gene IDs
	REACTOME pathway	R-DME-3371571	HSF1-dependent transactivation	29	8	2.367	10.9333	3.451	4.08575e-07	0.000896413	Hsp22; Hsp68; Hsp83; Hsp70Bb; Hsp70Bc; CG5446; Hsp70Bbb; Hsc70-4	FBgn0001223; FBgn0001230; FBgn0001233; FBgn0013278; FBgn0013279; FBgn0032429; FBgn0051354; FBgn0266599

## Sheet: cd_spe down
[Select]	Gene Set Category	Gene Set ID	Gene Set Name	Gene Set Size	Count Overlap Gene	Percentage Genes in Gene Set	Fold Enrichment	log2 fold	P value	Benjamini & Hochberg	Overlaping Gene Symbols
	none

## Sheet: cd_spe up
[Select]	Gene Set Category	Gene Set ID	Gene Set Name	Gene Set Size	Count Overlap Gene	Percentage Genes in Gene Set	Fold Enrichment	log2 fold	P value	Benjamini & Hochberg	Overlaping Gene Symbols	Overlapping Gene IDs
	GO Biological Processes	GO:0035151	regulation of tube size, open tracheal system	49	15	4.087	11.1739	3.482	1.86966e-12	3.62415e-09	fj; ft; kkv; Gli; sinu; ds; Mcr; wus; obst-A; bark; kune; sano; pasi1; conv; verm	FBgn0000658; FBgn0001075; FBgn0001311; FBgn0001987; FBgn0010894; FBgn0284247; FBgn0267488; FBgn0030805; FBgn0031097; FBgn0031571; FBgn0033032; FBgn0034408; FBgn0038545; FBgn0261269; FBgn0261341
	GO Biological Processes	GO:0035159	regulation of tube length, open tracheal system	35	12	3.27	12.5148	3.646	7.07172e-11	5.46408e-08	ds; Mcr; wus; bark; kune; sano; pasi1; conv; verm; fj; ft; kkv	FBgn0284247; FBgn0267488; FBgn0030805; FBgn0031571; FBgn0033032; FBgn0034408; FBgn0038545; FBgn0261269; FBgn0261341; FBgn0000658; FBgn0001075; FBgn0001311
	GO Biological Processes	GO:0035152	regulation of tube architecture, open tracheal system	89	16	4.36	6.562	2.714	2.07851e-09	1.20449e-06	wus; obst-A; bark; uif; kune; sano; pasi1; conv; verm; fj; ft; kkv; Gli; sinu; Mcr; ds	FBgn0030805; FBgn0031097; FBgn0031571; FBgn0031879; FBgn0033032; FBgn0034408; FBgn0038545; FBgn0261269; FBgn0261341; FBgn0000658; FBgn0001075; FBgn0001311; FBgn0001987; FBgn0010894; FBgn0267488; FBgn0284247
	GO Biological Processes	GO:0006030	chitin metabolic process	72	14	3.815	7.0975	2.827	7.41287e-09	2.86384e-06	obst-A; exp; Cht7; CG13676; CG6933; CG17145; thw; CG14301; CG3348; Cda4; Cht10; verm; kkv; obst-B	FBgn0031097; FBgn0033668; FBgn0035398; FBgn0035844; FBgn0036952; FBgn0036953; FBgn0037487; FBgn0038632; FBgn0040609; FBgn0052499; FBgn0250907; FBgn0261341; FBgn0001311; FBgn0027600
	GO Biological Processes	GO:0042335	cuticle development	200	21	5.722	3.8326	1.938	1.38118e-07	4.57368e-05	Cpr12A; obst-A; ihog; TwdlE; Vajk2; Cpr47Ef; exp; Cpr51A; Cht7; Cpr67Fa2; Cpr66D; pot; verm; Gfat1; stw; Gld; kkv; ci; CalpA; Vajk3; Vajk1	FBgn0030494; FBgn0031097; FBgn0031872; FBgn0031957; FBgn0032538; FBgn0033603; FBgn0033668; FBgn0033942; FBgn0035398; FBgn0036109; FBgn0052029; FBgn0250871; FBgn0261341; FBgn0287209; FBgn0286203; FBgn0001112; FBgn0001311; FBgn0004859; FBgn0012051; FBgn0028544; FBgn0028938
	GO Cellular Component	GO:0045177	apical part of cell	155	18	4.905	4.2389	2.084	2.42746e-07	6.25206e-05	kkv; sas; kst; CG10939; cher; Pez; uif; exp; Dlish; sano; RhoGEF64C; Cad74A; Zip89B; pot; crb; chas; Zasp52; Mcr	FBgn0001311; FBgn0002306; FBgn0004167; FBgn0010620; FBgn0014141; FBgn0031799; FBgn0031879; FBgn0033668; FBgn0034264; FBgn0034408; FBgn0035574; FBgn0036715; FBgn0038412; FBgn0250871; FBgn0259685; FBgn0263258; FBgn0265991; FBgn0267488
	GO Biological Processes	GO:0040003	chitin-based cuticle development	159	18	4.905	4.1322	2.047	3.56945e-07	8.274e-05	Gfat1; stw; Cpr12A; obst-A; TwdlE; Vajk2; Cpr47Ef; exp; Cpr51A; Cht7; Cpr67Fa2; Cpr66D; pot; verm; Gld; kkv; Vajk3; Vajk1	FBgn0287209; FBgn0286203; FBgn0030494; FBgn0031097; FBgn0031957; FBgn0032538; FBgn0033603; FBgn0033668; FBgn0033942; FBgn0035398; FBgn0036109; FBgn0052029; FBgn0250871; FBgn0261341; FBgn0001112; FBgn0001311; FBgn0028544; FBgn0028938
	GO Cellular Component	GO:0005576	extracellular region	894	51	13.896	2.0823	1.058	4.3893e-07	9.24945e-05	fj; sas; Ppn; Fkbp14; a10; pav; cher; gbb; CG5867; obst-B; Vajk3; Vajk1; CG6414; Cpr12A; CG5162; obst-A; daw; TwdlE; spz3; Vajk2; Cpr47Ef; Sod3; Cpr51A; CG9380; Cht7; CG8564; CG13676; Cpr67Fa2; Tsf2; CG13044; CG13041; CG6933; CG17145; thw; CG14301; Qsox2; GNBP3; CG3348; Nplp4; Tep3; Obp83g; CG31997; Cpr66D; Cda4; Cht10; CG42486; verm; magu; CG43333; Mcr; l(2)k05911	FBgn0000658; FBgn0002306; FBgn0003137; FBgn0010470; FBgn0011293; FBgn0011692; FBgn0014141; FBgn0024234; FBgn0027586; FBgn0027600; FBgn0028544; FBgn0028938; FBgn0029690; FBgn0030494; FBgn0030828; FBgn0031097; FBgn0031461; FBgn0031957; FBgn0031959; FBgn0032538; FBgn0033603; FBgn0033631; FBgn0033942; FBgn0035094; FBgn0035398; FBgn0035776; FBgn0035844; FBgn0036109; FBgn0036299; FBgn0036599; FBgn00366…
	GO Biological Processes	GO:0007043	cell-cell junction assembly	56	10	2.725	6.5181	2.704	2.44087e-06	0.000435226	Gli; kst; sinu; Mcr; bark; kune; Tsf2; Cont; pasi1; crb	FBgn0001987; FBgn0004167; FBgn0010894; FBgn0267488; FBgn0031571; FBgn0033032; FBgn0036299; FBgn0037240; FBgn0038545; FBgn0259685
	GO Biological Processes	GO:0043297	apical junction assembly	47	9	2.452	6.9896	2.805	4.27795e-06	0.000708307	Gli; kst; sinu; Mcr; kune; Tsf2; Cont; pasi1; crb	FBgn0001987; FBgn0004167; FBgn0010894; FBgn0267488; FBgn0033032; FBgn0036299; FBgn0037240; FBgn0038545; FBgn0259685
	GO Biological Processes	GO:0048856	anatomical structure development	2620	107	29.155	1.4907	0.576	4.92029e-06	0.000760349	Ald1; crc; ec; Eip71CD; fj; ft; Gld; Got2; kkv; Gli; sas; E(spl)mdelta-HLH; net; pip; polo; pwn; qua; ss; kst; neb; ci; bowl; E5; Galphaf; Fkbp14; sinu; ken; pav; RnrL; CalpA; Gp150; mt:ATPase6; cher; Nap1; mth; melt; gbb; goe; jbug; Vajk3; Vajk1; Debcl; Gfat1; vas; Mcr; eEF1alpha1; Pld; ds; stw; Nek2; Caf1-180; CG12717; Cpr12A; CG9518; wus; obst-A; daw; bark; ihog; uif; TwdlE; spz3; Pvr; Vajk2; …	FBgn0000064; FBgn0000370; FBgn0000542; FBgn0000565; FBgn0000658; FBgn0001075; FBgn0001112; FBgn0001125; FBgn0001311; FBgn0001987; FBgn0002306; FBgn0002734; FBgn0002931; FBgn0003089; FBgn0003124; FBgn0003174; FBgn0003187; FBgn0003513; FBgn0004167; FBgn0004374; FBgn0004859; FBgn0004893; FBgn0008646; FBgn0010223; FBgn0010470; FBgn0010894; FBgn0011236; FBgn0011692; FBgn0011703; FBgn0012051; FBgn00132…
	GO Molecular Function	GO:0016491	oxidoreductase activity	591	36	9.809	2.2234	1.153	5.99927e-06	0.000868362	Eip71CD; Gdh; Gld; Zw; RnrL; Aldh; mt:ND2; mt:ND4L; CG12206; CG3842; CG10962; CG9360; Clic; CG9518; Cyp28d1; firl; CG10211; Cyp310a1; CG2064; Sod3; CG8306; GstO3; GstO1; CG3902; CG2767; CG3397; GILT1; cysu; Qsox2; CG17121; CG12268; CG9747; CG9743; Skeletor; AOX1; stw	FBgn0000565; FBgn0001098; FBgn0001112; FBgn0004057; FBgn0011703; FBgn0012036; FBgn0013680; FBgn0013683; FBgn0029662; FBgn0029866; FBgn0030073; FBgn0030332; FBgn0030529; FBgn0030590; FBgn0031689; FBgn0032405; FBgn0032685; FBgn0032693; FBgn0033205; FBgn0033631; FBgn0034142; FBgn0035904; FBgn0035907; FBgn0036824; FBgn0037537; FBgn0037975; FBgn0038149; FBgn0038511; FBgn0038919; FBgn0039043; FBgn00391…
	GO Biological Processes	GO:0045216	cell-cell junction organization	62	10	2.725	5.8873	2.558	6.36848e-06	0.000868362	bark; kune; Tsf2; Cont; pasi1; crb; Gli; kst; sinu; Mcr	FBgn0031571; FBgn0033032; FBgn0036299; FBgn0037240; FBgn0038545; FBgn0259685; FBgn0001987; FBgn0004167; FBgn0010894; FBgn0267488
	GO Biological Processes	GO:0032502	developmental process	2718	109	29.7	1.4638	0.55	9.03205e-06	0.00116313	Ald1; Brd; crc; ec; Eip71CD; fj; ft; Gld; Got2; kkv; Gli; sas; E(spl)mdelta-HLH; net; pip; polo; pwn; qua; ss; kst; neb; ci; bowl; E5; Galphaf; Fkbp14; sinu; ken; pav; RnrL; CalpA; Gp150; mt:ATPase6; cher; Nap1; mth; melt; gbb; goe; jbug; Vajk3; Vajk1; Debcl; Nek2; Caf1-180; CG12717; Cpr12A; CG9518; wus; obst-A; daw; bark; ihog; uif; TwdlE; spz3; Pvr; Vajk2; Grip71; Irk3; kune; Tsp42Ef; Cpr47Ef; …	FBgn0000064; FBgn0000216; FBgn0000370; FBgn0000542; FBgn0000565; FBgn0000658; FBgn0001075; FBgn0001112; FBgn0001125; FBgn0001311; FBgn0001987; FBgn0002306; FBgn0002734; FBgn0002931; FBgn0003089; FBgn0003124; FBgn0003174; FBgn0003187; FBgn0003513; FBgn0004167; FBgn0004374; FBgn0004859; FBgn0004893; FBgn0008646; FBgn0010223; FBgn0010470; FBgn0010894; FBgn0011236; FBgn0011692; FBgn0011703; FBgn00120…
	GO Biological Processes	GO:0007424	open tracheal system development	242	20	5.45	3.0166	1.593	1.14358e-05	0.00139517	fj; ft; kkv; Gli; ci; sinu; wus; obst-A; bark; uif; kune; sano; RhoGEF64C; Cad88C; pasi1; crb; conv; verm; Mcr; ds	FBgn0000658; FBgn0001075; FBgn0001311; FBgn0001987; FBgn0004859; FBgn0010894; FBgn0030805; FBgn0031097; FBgn0031571; FBgn0031879; FBgn0033032; FBgn0034408; FBgn0035574; FBgn0038247; FBgn0038545; FBgn0259685; FBgn0261269; FBgn0261341; FBgn0267488; FBgn0284247
	GO Cellular Component	GO:0071944	cell periphery	1312	62	16.894	1.7249	0.787	1.28536e-05	0.00148973	fj; ft; Gli; sas; kst; Galphaf; emp; sinu; pav; Gp150; cher; Nap1; mth; melt; Orc6; goe; CG4928; Vha100-2; aru; rho-4; wus; daw; Pez; uif; Pvr; CG7627; twit; Tsp42Ef; Sod3; Dlish; sano; Eglp2; CG4797; Teh4; RhoGEF64C; Best2; Tsf2; Cad74A; Tsp74F; CG11438; Cont; Osi2; GILT1; Cad88C; Zip89B; pasi1; CG11069; ACXD; CG31121; CG31195; CG32091; Myo31DF; tum; crb; d; chas; Inx3; Zasp52; Mcr; vas; ds; stw	FBgn0000658; FBgn0001075; FBgn0001987; FBgn0002306; FBgn0004167; FBgn0010223; FBgn0010435; FBgn0010894; FBgn0011692; FBgn0013272; FBgn0014141; FBgn0015268; FBgn0023000; FBgn0023001; FBgn0023180; FBgn0027528; FBgn0027556; FBgn0028670; FBgn0029095; FBgn0030318; FBgn0030805; FBgn0031461; FBgn0031799; FBgn0031879; FBgn0032006; FBgn0032026; FBgn0032895; FBgn0033127; FBgn0033631; FBgn0034264; FBgn00344…
	GO Molecular Function	GO:0097367	carbohydrate derivative binding	935	48	13.079	1.8739	0.906	1.77022e-05	0.00195398	Gart; sas; Pepck1; polo; neb; Klp3A; pav; RnrL; obst-B; Vajk3; Vajk1; Nek2; obst-A; CG13692; ihog; Pvr; CG7627; Vajk2; CG3262; CG5757; CG9380; Cht7; CG10359; CG13676; CG6933; CG17145; thw; CG14301; CG11069; CG3339; GNBP3; CG3348; CG31121; CG32091; CG32344; Cda4; CG34120; Myo31DF; eater; Cht10; verm; d; magu; Myo10A; BubR1; vas; eEF1alpha1; Gfat1	FBgn0000053; FBgn0002306; FBgn0003067; FBgn0003124; FBgn0004374; FBgn0011606; FBgn0011692; FBgn0011703; FBgn0027600; FBgn0028544; FBgn0028938; FBgn0029970; FBgn0031097; FBgn0031254; FBgn0031872; FBgn0032006; FBgn0032026; FBgn0032538; FBgn0032986; FBgn0034299; FBgn0035094; FBgn0035398; FBgn0035452; FBgn0035844; FBgn0036952; FBgn0036953; FBgn0037487; FBgn0038632; FBgn0039244; FBgn0039510; FBgn00403…
	GO Cellular Component	GO:0043296	apical junction complex	59	9	2.452	5.568	2.477	2.95265e-05	0.00311102	Gli; sinu; bark; kune; Tsf2; Cont; crb; Zasp52; Mcr	FBgn0001987; FBgn0010894; FBgn0031571; FBgn0033032; FBgn0036299; FBgn0037240; FBgn0259685; FBgn0265991; FBgn0267488
	GO Cellular Component	GO:0005918	septate junction	34	7	1.907	7.515	2.91	3.10681e-05	0.00313112	Gli; sinu; bark; kune; Tsf2; Cont; Mcr	FBgn0001987; FBgn0010894; FBgn0031571; FBgn0033032; FBgn0036299; FBgn0037240; FBgn0267488
	GO Cellular Component	GO:0005886	plasma membrane	1187	56	15.259	1.7221	0.784	3.78419e-05	0.0036549	fj; ft; Gli; sas; kst; Galphaf; emp; sinu; pav; Gp150; cher; Nap1; mth; melt; Orc6; goe; CG4928; Vha100-2; aru; rho-4; wus; daw; uif; Pvr; CG7627; twit; Tsp42Ef; Sod3; Dlish; Eglp2; CG4797; Teh4; Best2; Tsf2; Cad74A; Tsp74F; CG11438; Cont; Osi2; GILT1; Cad88C; Zip89B; pasi1; CG11069; ACXD; CG31121; CG31195; CG32091; crb; d; chas; Inx3; Zasp52; Mcr; ds; stw	FBgn0000658; FBgn0001075; FBgn0001987; FBgn0002306; FBgn0004167; FBgn0010223; FBgn0010435; FBgn0010894; FBgn0011692; FBgn0013272; FBgn0014141; FBgn0015268; FBgn0023000; FBgn0023001; FBgn0023180; FBgn0027528; FBgn0027556; FBgn0028670; FBgn0029095; FBgn0030318; FBgn0030805; FBgn0031461; FBgn0031879; FBgn0032006; FBgn0032026; FBgn0032895; FBgn0033127; FBgn0033631; FBgn0034264; FBgn0034883; FBgn00349…
	REACTOME pathway	R-DME-5365859	RA biosynthesis pathway	25	6	1.635	8.7603	3.131	4.62234e-05	0.0041382	CG3842; Aldh; CG17121; CG2767; CG2064; firl	FBgn0029866; FBgn0012036; FBgn0039043; FBgn0037537; FBgn0033205; FBgn0032405
	GO Biological Processes	GO:0007275	multicellular organism development	2310	93	25.341	1.4695	0.555	4.69715e-05	0.0041382	crc; ec; Eip71CD; fj; ft; Gld; Got2; kkv; Gli; sas; E(spl)mdelta-HLH; net; pip; polo; pwn; qua; ss; neb; ci; bowl; E5; Fkbp14; sinu; ken; pav; CalpA; Gp150; mt:ATPase6; cher; mth; melt; gbb; jbug; Vajk3; Vajk1; Nek2; eEF1alpha1; ds; vas; stw; Gfat1; Pld; Mcr; Caf1-180; CG12717; Cpr12A; CG9518; wus; obst-A; daw; bark; ihog; uif; TwdlE; spz3; Pvr; Vajk2; Grip71; Irk3; kune; Tsp42Ef; Cpr47Ef; exp; C…	FBgn0000370; FBgn0000542; FBgn0000565; FBgn0000658; FBgn0001075; FBgn0001112; FBgn0001125; FBgn0001311; FBgn0001987; FBgn0002306; FBgn0002734; FBgn0002931; FBgn0003089; FBgn0003124; FBgn0003174; FBgn0003187; FBgn0003513; FBgn0004374; FBgn0004859; FBgn0004893; FBgn0008646; FBgn0010470; FBgn0010894; FBgn0011236; FBgn0011692; FBgn0012051; FBgn0013272; FBgn0013672; FBgn0014141; FBgn0023000; FBgn00230…
	GO Biological Processes	GO:0009888	tissue development	1056	51	13.896	1.7628	0.818	4.82016e-05	0.0041382	Ald1; ec; fj; ft; kkv; Gli; net; polo; qua; ss; kst; neb; ci; bowl; Galphaf; Fkbp14; sinu; ken; RnrL; cher; gbb; jbug; Vajk3; ds; vas; Mcr; Caf1-180; daw; bark; ihog; Pvr; Irk3; hui; Dlish; sano; RhoGEF64C; Cad74A; CG11438; pasi1; CG34417; Myo31DF; dgo; sls; pot; crb; Nop60B; d; magu; chas; Myo10A; Inx3	FBgn0000064; FBgn0000542; FBgn0000658; FBgn0001075; FBgn0001311; FBgn0001987; FBgn0002931; FBgn0003124; FBgn0003187; FBgn0003513; FBgn0004167; FBgn0004374; FBgn0004859; FBgn0004893; FBgn0010223; FBgn0010470; FBgn0010894; FBgn0011236; FBgn0011703; FBgn0014141; FBgn0024234; FBgn0028371; FBgn0028544; FBgn0284247; FBgn0283442; FBgn0267488; FBgn0030054; FBgn0031461; FBgn0031571; FBgn0031872; FBgn00320…
	GO Biological Processes	GO:0019991	septate junction assembly	37	7	1.907	6.9057	2.788	5.53974e-05	0.00458611	kune; Tsf2; Cont; pasi1; Gli; sinu; Mcr	FBgn0033032; FBgn0036299; FBgn0037240; FBgn0038545; FBgn0001987; FBgn0010894; FBgn0267488
	GO Cellular Component	GO:0030054	cell junction	157	14	3.815	3.2549	1.703	0.000105489	0.00843187	Gli; kst; sinu; Kank; bark; kune; ASPP; Tsf2; Cont; crb; chas; Inx3; Zasp52; Mcr	FBgn0001987; FBgn0004167; FBgn0010894; FBgn0027596; FBgn0031571; FBgn0033032; FBgn0034606; FBgn0036299; FBgn0037240; FBgn0259685; FBgn0263258; FBgn0265274; FBgn0265991; FBgn0267488
