# Supplementary material for: Drosophila TET acts with PRC1 to activate gene expression independently of its catalytic activity
Source: Sci Adv. 2024 May 3;10(18):eadn5861. doi: 10.1126/sciadv.adn5861 (PMC11068012; doi:10.1126/sciadv.adn5861)
Supplement: Supplementary file 2 — Tables S1 to S4 [file sciadv.adn5861_tables_s1_to_s4.zip › sciadv.adn5861_table_s4.xlsx]

## Sheet: Feuil1
Supplementary Table 1. Primer and antibodies used in this study.
Primers
RT-qPCR
Transcript	Forward primer sequence	Reverse Primer sequence
abd-b	TTCGAGCAGCAACCACAACCAC	CAAGGGTCACTGGTGCATCTTG
aos	GCAGCAAACGTCAAAGAGCA	ATTCCGGAGAAGTGGCTGTG
CenG1A	GCAAGGACTTCTGGACCGTC	GGTAGCCACATCGCATCTG
CG42747	CATGGACGATGCCTACAGTC	TCACCGACAGATCCGAATAGT
CG7991	CCAGTAGCTCCGGATCCAG	TTACCCACGGAACTGTCACT
DIP-eta	AAGAGTCGGACAAAGGCTGC	CATTTGAGCGTCACGTTACTG
Dscam3	AATAACAGCAGCAAGGGGCT	CAGCGCCTTTTCCAGGACTA
eve	CTCGCCAAATGAATGCCTATC	GTGCGATAGCGGCGTAC
gapdh	AATCAAGGCTAAGGTCGAGGAG	TAACCGAACTCGTTGTCGTACC
Gprk2	ATTGGTCGTGAGCTCTTCCG	TGGCGGTGGTATTGTTGC
otk	CTCGTTCTGGTCAAAGCCCT	CCAGCAGGAACTGCTTGAGA
Pura	GTGGAGGTGGAATCAAGGGG	TGGATGCACTCGTCGTTGAA
ru	CCTTAGCTATGCCCTGCTCC	AGCAAGGCGTAAACTCCTCC
sli	GATTCCTTCGCAGTGCCAC	ACGCTGGTCAGACTCTTCTC
tap	GTTCGGACGAATGTTCCCCT	TGGACTCCTGCTGGGGATTA
qChIP
Locus	Forward primer sequence	Reverse Primer sequence
pgrp-le	CCTGGTGAATGATAGCTTACTCTG	CTTACTCAAAACCGAAGAGATCG
Ras64B	GAGGGATTCCTGCTCGTCTTCG	GTCGCACTTGTTACCCACCATC
ChAT	ATCATGCCCATCGACATCCT	GGCGGGGTCATAACATTGTC
sli (promoter/E(z) qChIP)	AGTTGTACTACACACATTG	CTGGTTCAAAGAACCAGTTC
sli (intron/TET-GFP & Ph qChIP)	AGACTTCAGTTAACCGTGTGC	ATCTTACGTCTGGGTCGGG
aos	CCGGTCTCTTTCACAGTCTT	CGCGGTTTGTATGCAGGTAA
DIP-eta	TGTTGTTGCTGGGCCACATT	TTCACGCGCCCAAAAGTATG
antp	TGGCCGAGTTTATATCGAAGCG	CGGCCAACTTGTGTTGTTGTTC
eve	AGATGGCATGTGGCTCTCTCCC	TTTGGGTCTGAGGCGGTTCC
bxd	GCCATAACGGCAGAACCAAAG	ATGAGGCCATCTCAGTCGC
otk	TCCTCTTGGCTGGGCTTAAC	TGTTCCCTCGTCTCGTATCG
dachs	TACCTTCGAACGTCCAGACC	ATGCTGTCCTCGAACTTGGA
dscam3	TGGCTGAGGTTAAACGTTCC	CGATTCAACAGCTCCGTCT
Gprk2	ATGGTGTAGGGCTGTTGGAA	CCATACCAACAGCGACACAG
CenG1A	CGTTGCCAGGACATTCTACC	TTACCTGGACCGAATGCCTG
CG42747	ATTCCTGTGAGCCGAACTTC	TGAAGAGAGTGGGGAACGAG
CG7991 (TET-GFP/Ph qChIP)	GAAGACCTCCTGCTCCACTT	ATCCTCCTGGCCAGATGATG
CG7991 (E(z) qChIP)	CGGGCTTATCTCACTGACCA	CCAACTCGAAGCTGCAAACT
Antibodies
Antibody	Ref.	Species	Experiment
anti-Ez	(Gambetta et al., 2009)	Rabbit	ChIP (1:200) / IP (1:200) / WB (1:1000) / Immunostaining (1:200)
anti-Fas3	DSHB (7G10)	Mouse	Immunostaing (1:100)
anti-GAF	(Melnikova et al., 2003)	Rabbit	ChIP (1:200)
anti-GFP	Abcam (ab290)	Rabbit	ChIP (1:200)
anti-GFP	Takara (JL-8)	Mouse	WB (1:1000)
anti-H2AubK118	Cell Signaling (D27C4)	Rabbit	Cut&Run (1:100)
anti-H3K27ac	Abcam (ab4729)	Rabbit	Cut&Run (1:100)
anti-H3K27me3	Active Motif (39055)	Rabbit	Cut&Run (1:100)
anti-H3K4me3	Abcam (ab8580)	Rabbit	Cut&Run (1:100)
anti-HA	Sigma (#11867423001)	Rat	Immunostaing (1:1000)
anti-IgG Alexa Fluor 488	Invitrogen	Donkey	Immunostaining (1:1000)
anti-IgG Cy3	Jackson ImmunoResearch	Donkey	Immunostaing (1:1000)
anti-Ph	(Grimaud et al., 2006)	Goat	ChIP (1:200) / IP (1:200) / WB (1:1000) / Immunostaining (1:200)
anti-Pho	(Brown et al., 2003)	Rabbit	WB (1:1000)
anti-SLIT	DSHB (C555.6D)	Mouse	Immunostaing (1:50)
anti-Tub	Sigma (DM1A)	Mouse	WB (1:1000)
